# Supplementary material for: Ciliary Signalling and Mechanotransduction in the Pathophysiology of Craniosynostosis
Source: Genes (Basel). 2021 Jul 14;12(7):1073. doi: 10.3390/genes12071073 (PMC8306115; doi:10.3390/genes12071073)
Supplement: Supplementary file 1 [file genes-12-01073-s001.zip]

Archive with 1 entries (1 files):
- genes-1275419-supplementary.xlsx
