# Supplementary material for: Ciliary Signalling and Mechanotransduction in the Pathophysiology of Craniosynostosis
Source: Genes (Basel). 2021 Jul 14;12(7):1073. doi: 10.3390/genes12071073 (PMC8306115; doi:10.3390/genes12071073)
Supplement: Supplementary file 1 [file genes-12-01073-s001.zip › genes-1275419-supplementary.xlsx]

## Sheet: Table S1_CS associated genes
Table S1: Craniosynostosis-associated genes and corresponding syndromes
Gene/symbol	Associated syndrome or phenotype	Main pathways/ molecular and biological functions	Involved suture(s)	OMIM/ Reference
ADAMTSL4	CRANIOSYNOSTOSIS WITH ECTOPIA LENTIS	Protein glycosilation;	Coronal/Multisuture	#603595
		Apoptosis
ALPL	HYPOPHOSPHATASIA, INFANTILE	Alkaline phosphatase activity;	Unclear	#241500
		Endochondral ossification;
		Osteoblast differentiation
ALX3	FRONTONASAL DYSPLASIA 1	DNA binding	Coronal	#136760
ALX4	CRANIOSYNOSTOSIS 5;	DNA binding	Sagittal;	#615529;
	FRONTONASAL DYSPLASIA 2		Coronal	#613451
ASPM	MICROCEPHALY 5, PRIMARY,	Centrosome cycle;	Metopic	#608716, Moriwaki et al., 2020
	AUTOSOMAL RECESSIVE	Cell cycle.
ASXL1	BOHRING-OPITZ SYNDROME	Retinoic acid receptor signalling;	Metopic	#605039
		DNA binding
B3GAT3	B3GAT3-RELETED DISORDER	Glycosaminoglycan biosynthesis	Multisuture	#606374
BMP4	MICROPHTHALMIA, SYNDROMIC 6	TGF-β signalling pathway;	Lambdoid	#607932
		Hippo signalling pathway;
		Stem cell pluripotency
BRAF	CARDIO-FACIO-CUTANEOUS SYNDROME;	MAPK signalling pathway;	Sagittal/Lambdoid	#115150;
	CRANIOFACIOCUTANEOUS SYNDROME	FoxO signalling pathway;		#164757
		Rap1 signalling pathway;
		Long-term depression;
		Long-term potentiation
CCBE1	HENNEKAM LYMPHANGIECTASIA-LYMPHEDEMA SYNDROME 1	Calcium binding and	Coronal	#235510
		collagen binding
CD96	OPITZ C SYNDROME	Cell adhesion	Metopic	#211750
CDC45	MEIER-GORLIN SYNDROME (ATYPICAL)	Cell cycle	Coronal	#224690, Hurst et al., 1988
CDC45L	MEIER-GORLIN SYNDROME 7	Cell cycle	Coronal/Multisure	#617063
CDKN1C	IMAGE SYNDROME	Cell cycle	Sagittal, metopic	#614732
CEP120	SHORT-RIB THORACIC DYSPLASIA 13 WITH OR	Cell cycle;	Coronal	#616300
	WITHOUT POLYDACTYLY	Cilium biogenesis and maintenance
CEP57	MOSAIC VARIEGATED ANEUPLOIDY SYNDROME 2	Cell cycle;	Sagittal	#614114
		Cilium biogenesis and maintenance
COLEC10	3MC SYNDROME 3	Calcium, Lectin, Mannose-binding	Lambdoid	#248340
COLEC11	CARNEVALE SYNDROME	Regulation of immune response;	Coronal	#265050
		Vesicle-mediated transport
CRTAP	OSTEOGENESIS IMPERFECTA, TYPE VII	Collagen biosynthesis and	Lambdoid, coronal,	#610682
		modifying enzymes	multisuture
CTSK	PYCNODYSOSTOSIS (ATYPICAL)	Hydrolase, Protease, Thiol protease;	Coronal	#265800
		Immune response
CWC27	RETINITIS PIGMENTOSA WITH OR WITHOUT SKELETAL ANOMALIES	RNA metabolism	Unclear	#250410
CYP26B1	CRANIOSYNOSTOSIS WITH	Cellular metabolism;	Coronal/Lambdoid/	#614416
	RADIOHUMERAL FUSIONS AND	Retinoic Acid Signalling	Multisuture
	OTHER SKELETAL AND CRANIOFACIAL ANOMALIES
DONSON	MICROCEPHALY-MICROMELIA SYNDROME	Cell cycle;	Unclear	#251230
		DNA damage checkpoint
DPF2	COFFIN-SIRIS SYNDROME 7	Apoptosis	Sagittal, metopic	#618027
DPH1	DEVELOPMENTAL DELAY WITH SHORT STATURE, DYSMORPHIC FEATURES, AND SPARSE HAIR;	Protein metabolism	Sagittal;	#616901;
	3C SYNDROME-LIKE PHENOTYPE			#603527
			Sagittal, metopic
EFNB1	CRANIOFRONTONASAL SYNDROME	Axon guidance;	Coronal	#304110
		EPH-Ephrin signalling
ERF	CRANIOSYNOSTOSIS 4	Ras/MAPK signalling pathway;	Sagittal, lambdoid,	#600775
		DNA-binding	coronal, metopic or multisuture
ESCO2	ROBERTS SYNDROME;	Cell cycle	Multisuture	#268300;
	SC PHOCOMELIA SYNDROME			#269000
EVC	ELLIS VAN CREVELD SYNDROME	Hedgehog signalling pathway	Sagittal	#225500
				Fischer et al., 2015
EXTL3	IMMUNOSKELETAL DYSPLASIA WITH NEURODEVELOPMENTAL ABNORMALITIES	Glycosaminoglycan biosynthesis –	Multisuture	#617425
		heparan sulfate /
		heparin
FAM111A	GRACILE BONE DYSPLASIA	DNA replication	Skull base/Multisuture	#602361
FAM20C	RAINE SYNDROME	Ser/Thr-protein kinase, Transferase;	Coronal/Multisuture	#259775
		Biomineralization
FAM58A	TOE SYNDACTYLY, TELECANTHUS, AND ANOGENITAL AND RENAL MALFORMATIONS	Ser/Thr CDK regulator activity	Unclear	#300707
FBN1	ATYPICAL MARFANOID SYNDROME WITH CRANIOSYNOSTOSIS	Extracellular matrix organization	Sagittal	#616914
FGF10	LACRIMOAURICULODENTODIGITAL (LEVY-HOLLISTER) SYNDROME	FGF signalling pathway;	Sagittal	#149730
		MAPK signalling pathway;
		Rap1 signalling pathway;
		Ras signalling pathway;
		PI3K-Akt signalling pathway;
		Regulation of actin cytoskeleton
FGF9	MULTIPLE SYNOSTOSES SYNDROME 3	FGF signalling pathway;	Sagittal	#612961
		MAPK signalling pathway;
		Rap1 signalling pathway;
		Ras signalling pathway;
		Regulation of actin cytoskeleton;
		PI3K-Akt signalling pathway
FGFR1	HARTSFIELD SYNDROME;	FGF signalling pathway;	Coronal/Multisuture	#615465;
	JACKSON-WEISS SYNDROME;	MAPK signalling pathway;		#123150;
	OSTEOGLOPHONIC DYSPLASIA;	Rap1 signalling pathway;		#166250;
	PFEIFFER SYNDROME;	Ras signalling pathway;		#101600;
	TRIGONOCEPHALY 1	Regulation of actin cytoskeleton;		#190440
		PI3K-Akt signalling pathway;
		Adherens junction;
		Stem cell pluripotency
FGFR2	ANTLEY-BIXLER SYNDROME WITHOUT	FGF signalling pathway;	Multisuture	#207410;
	GENITAL ANOMALIES AND DISORDERED STEROIDOGENESIS, ABS2;	MAPK signalling pathway;		#101200;
	APERT SYNDROME;	Rap1 signalling pathway;		#123790;
	BEARE-STEVENSON CUTIS GYRATA SYNDROME;	EGFR tyrosine kinase inhibitor resistance;		#614592;
	BENT BONE DYSPLASIA SYNDROME;	Ras signalling pathway;		#101600;
	CRANIOFACIAL-SKELETAL-DERMATOLOGIC DYSPLASIA;	Regulation of actin cytoskeleton;		#123500;
	CROUZON SYNDROME;	PI3K-Akt signalling pathway;		#123150;
	JACKSON-WEISS SYNDROME;	Endocytosis;		#101600;
	PFEIFFER SYNDROME;	Stem cell pluripotency		#101400;
	SAETHRE-CHOTZEN SYNDROME;			#609579
	SCAPHOCEPHALY, MAXILLARY RETRUSION, AND MENTAL RETARDATION SYNDROME
FGFR3	CRANIOSYNOSTOSIS, ADELAIDE TYPE, CRSA;	FGF signalling pathway;	Coronal,	#600593;
	CROUZON WITH ACANTHOSIS NIGRICANS SYNDROME;	MAPK signalling pathway;	multisuture	#612247;
	MUENKE NONSYNDROMIC CORONAL CRANIOSYNOSTOSIS;	Rap1 signalling pathway;		#602849;
	MUENKE SYNDROME;	EGFR tyrosine kinase inhibitor resistance;		#602849;
	THANATOPHORIC DYSPLASIA, TYPE I	Ras signalling pathway;		#187600
		Regulation of actin cytoskeleton;
		PI3K-Akt signalling pathway;
		Endocytosis;
		Stem cell pluripotency
FLNA	OTOPALATODIGITAL SPECTRUM DISORDERS WITH CS	MAPK signalling pathway	Skull base/ Multisuture	*300017, Fennel et al., 2015
FREM1	TRIGONOCEPHALY 2	Cell communication;	Metopic	#614485
		Cell-matrix adhesion
FTO	GROWTH RETARDATION, DEVELOPMENTAL DELAY, FACIAL DYSMORPHISM	DNA repair	Coronal	#612938
GDF5	BRACHYDACTYLY, TYPE C	TGF-β signalling pathway;	Variable	#113100
		Hippo signalling pathway;
		Cytokine-cytokine receptor
		interaction
GLI3	GREIG CEPHALOPOLYSYNDACTYLY	Hedgehog signalling pathway	Sagittal/Metopic	#175700
	SYNDROME
GLIS3	DIABETES MELLITUS, NEONATAL, WITH CONGENITAL HYPOTHYROIDISM	DNA binding transcription	Sagittal	#610199
		factor activity
GNAS	PSEUDOHYPOPARATHYROIDISM TYPE 1	Relaxin signalling pathway;	Coronal/Metopic/Sagittal	#103580
		Long-term depression
GNPTAB	MUCOLIPIDOSIS II	Catalytic activity;	Multisuture	#252500
		Calcium ion binding
GTF2E2	TRICHOTHIODYSTROPHY 6, NONPHOTOSENSITIVE	Viral carcinogenesis;	Coronal	#616943
		DNA binding
HNRNPK	AU-KLINE SYNDROME	Viral carcinogenesis;	Sagittal/Metopic/	#616580
		RNA processing	Multisuture
HUWE1	MENTAL RETARDATION, X-LINKED, SYNDROMIC, TURNER TYPE	Innate immune system response;	Metopic	#309590
		DNA/RNA binding;
		Protein ubiquitinization
IFT122	CRANIOECTODERMAL DYSPLASIA 1	Ciliogenesis and/or	Sagittal	#218330
		cilium maintenance;
		Ciliary protein trafficking;
		Shh signalling;
		Signalling by GPCR
IFT140	SHORT-RIB THORACIC DYSPLASIA 9 WITH OR	Ciliogenesis and/or	Sagittal	#266920
	WITHOUT POLYDACTYLY SYNDROME	cilium maintenance;
		Signalling by GPCR;
		Ciliary protein trafficking
IFT43	CRANIOECTODERMAL DYSPLASIA 3	Ciliogenesis and/or	Sagittal	#614099
		cilium maintenance;
		Signalling by GPCR;
		Ciliary protein trafficking
IGF1R	ISOLATED SINGLE SUTURE	Ras signalling pathway;	Sagittal/	#147370, Cunningam et al., 2011
	CRANIOSYNOSTOSIS	Adherens junctions;	Coronal
		PI3K-Akt signalling pathway;
		Endocytosis;
		MAPK signalling pathway;
		FoxO signalling pathway;
		Rap1 signalling pathway;
		Long-term depression;
		EGFR tyrosine kinase;
		Inhibitor resistance;
		Stem cell pluripotency
IHH	SYNDACTYLY, TYPE 1, WITH OR WITHOUT CRANIOSYNOSTOSIS	Hedgehog signalling pathway	Sagittal	#185900
IL11RA	CRANIOSYNOSTOSIS AND	Cytokine-cytokine receptor interaction	Metopic/Coronal/ Sagittal/Lambdoid	#614188
	DENTAL ANOMALIES
IL6ST	HYPER-IgE RECURRENT INFECTION	Th17 cell differentiation;	Multisuture	#618523
	SYNDROME 4, AUTOSOMAL RECESSIVE	Viral carcinogenesis;
		Cytokine-cytokine receptor interaction;
		Stem cell pluripotency
IMPAD1	CHONDRODYSPLASIA WITH JOINT DISLOCATIONS, GRAPP TYPE	Cellular metabolism	Coronal	#614078
IRX5	HAMAMY SYNDROME	Sequence-specific DNA binding;	Metopic	#611174
		Vitamin D binding
JAG1	ALAGILLE SYNDROME 1	Apelin signalling pathway	Coronal	#118450
KAT6A	MENTAL RETARDATION, AUTOSOMAL DOMINANT 32	Stem cell pluripotency	Coronal	#616268
KAT6B	LIN-GETTING SYNDROME-LIKE CSO;	Acyltransferase;	Sagittal	Bashir et al., 2017;
	GENITOPATELLAR SYNDROME;	Chromatin regulator		#606170;
	SAY BARBER BIESECKER YOUNG SIMPSON SYNDROME			#603736
KIAA1279	GOLDBERG-SHPRINTZEN MEGACOLON SYNDROME	Kinesin binding;	Variable	#609460
		Cell differentiation
KMT2D	KABUKI SYNDROME	β-catenin-TCF complex assembly;	Multisuture	#147920
		DNA binding
KPTN	MENTAL RETARDATION, AR 41	mTORC1 signalling	Sagittal	#615637
KRAS	NOONAN SYNDROME 3	FoxO signalling pathway;	Sagittal	#609942
		Rap1 signalling pathway;
		EGFR tyrosine kinase inhibitor resistance;
		Ras signalling pathway;
		Regulation of actin cytoskeleton;
		Cellular senescence;
		Natural killer cell mediated cytotoxicity;
		Relaxin signalling pathway;
		PI3K-Akt signalling pathway;
		Axon guidance;
		Neurotrophin signalling pathway;
		Viral carcinogenesis;
		Apelin signalling pathway;
		MAPK signalling;
		Long-term depression;
		Long-term potentiation
LMX1B	NAIL-PATELLA SYNDROME	DNA-binding	Coronal	#161200
LRP5	ENDOSTEAL HYPEROSTOSIS, AUTOSOMINAL DOMINANT	Canonical WNT signalling	Multisuture	#144750
MASP1	3MC1 SYNDROME 1	Complement activation lectin pathway;	Lambdoid/Coronal	#257920
		Innate immunity
MCPH1	MICROCEPHALY 1, PRIMARY,	Cell cycle;	Variable	#251200
	AUTOSOMAL RECESSIVE	Bone development
MED12	OPITZ-KAVEGGIA SYNDROME	Wnt pathway	Lambdoid/	#305450
			Sagittal/Multisuture
MEGF8	CARPENTER SYNDROME 2	Hedgehog signalling pathway	Multisuture	#614976
MN1	CEBALID SYNDROME	Intramembranous ossification;	Variable	#618774
		Negative regulation of osteoblast proliferation;
		Positive regulation of vitamin D receptor signalling
MSX1	CRANIOSYNOSTOSIS, ADELAIDE TYPE; CRSA	HTLV-I infection;	Unclear	#600593
		BMP signalling;
		Meiosis;
		Osteogenesis
MSX2	CRANIOSYNOSTOSIS 2 (BOSTON-TYPE)	BMP signalling;	Multisuture	#604757
		Meiosis;
		Osteogenesis
MYH3	CONTRACTURES, PTERYGIA, AND SPONDYLOCARPOTARSAL FUSION	Actin-binding;	Unclear	#178110
	SYNDROME 1A	Calmodulin-binding
NEK1	SHORT-RIB THORACIC DYSPLASIA 6 WITH OR WITHOUT POLYDACTYLY	Cilium assembly	Coronal	#263520
NFIA	BRAIN MALFORMATIONS WITH OR WITHOUT URINARY TRACT DEFECTS	DNA binding	Sagittal/Lambdoid	#613735
NHEJ1	SEVERE COMBINED IMMUNODEFICIENCY	DNA repair	Multisuture	#611291
	WITH MICROCEPHALY, GROWTH RETARDATION,
	AND SENSITIVITY TO IONIZING RADIATION
NIPBL	CORNELIA DE LANGE SYNDROME 1	Cell cycle	Unclear	#122470
NTRK2	OBESITY, HYPERPHAGIA,	Ras signalling pathway;	Coronal	#613886
	AND DEVELOPMENTAL DELAY	PI3K-Akt signalling pathway;
		Neurotrophin signalling pathway;
		MAPK signalling pathway
ORC1	MEIER-GORLIN SYNDROME 1	Cell cycle	Variable	#224690
OSTM1	OSTEOPETROSIS, AUTOSOMAL RECESSIVE 5	Ion channel transport;	Sagital/Coronal/	#259720
		Osteoclast differentiation	Multisuture
P4HB	COLE-CARPENTER SYNDROME 1	Hedgehog signalling	Multisuture	#112240
PHEX	HYPOPHOSPHATEMIC RICKETS, X-LINKED DOMINANT	Hedgehog signalling	Sagittal	#307800
POR	ANTLEY-BIXLER SYNDROME WITH	Cellular metabolism	Coronal/Lambdoid	#201750
	GENITAL ANOMALIES AND DISORDERED STEROIDOGENESIS, ABS1
PPP1CB	NOONAN SYNDROME-LIKE DISORDER WITH LOOSE ANAGEN HAIR 2	Hippo signalling pathway;	Sagittal/Coronal	#617506
		Regulation of actin cytoskeleton;
		Long-term potentiation
PPP3CA	ARTHROGRYPOSIS, CLEFT PALATE,	Long-term potentiation;	Coronal	#618265
	CRANIOSYNOSTOSIS,	Th17 cell differentiation;
	AND IMPAIRED INTELLECTUAL	Cellular senescence;
	DEVELOPMENT	HTLV-I infection;
		Osteoclast differentiation;
		Natural killer cell mediated cytotoxicity;
		Axon guidance
PSAT1	PHOSPHOSERINE AMINOTRANSFERASE DEFICIENCY	Aminoacid biosynthesis	Multisuture	#610992
PTPN11	NOONAN SYNDROME	Neurotrophin signalling pathway;	Sagittal	#176876
		Ras signalling pathway;
		Natural killer cell mediated;
		Cytotoxicity;
		Axon guidance
RAB23	CARPENTER SYNDROME 1	Cilium assembly	Sagittal/Lambdoid,	#201000
			coronal
RECQL4	BALLER-GEROLD SYNDROME	Helicase;	Multisuture	#218600
		Hydrolase
RSPRY1	SPONDYLOEPIMETAPHYSEAL DYSPLASIA,	FGF signalling inhibitor	Coronal	#616723, Faden et al., 2015
	FADEN-ALKURAYA TYPE
RUNX2	METOPIC/PANSYNOSTOSIS (DUPLICATION)	BMP signalling	Metopic/Multisuture	Mefford et al., 2010; Greives et al., 2013; Varvagiannis et al., 2013; Williams et al., 2005.
SCARF2	VAN DEN ENDE-GUPTA SYNDROME	Adhesion protein	Metopic/Multisuture	#600920
SEC24D	COLE-CARPENTER SYNDROME 2	Metabolism of protein;	Multisuture	#616294
		Vesicle-mediated transport
SH3BP2	CHERUBISM	Natural killer cell mediated cytotoxicity;	Sagittal	#118400
		Signal transduction
SH3PXD2B	FRANK-TER HAAR SYNDROME	Bone development;	Sagittal/Coronal	#249420
		Adipose tissue development
SIX2	FRONTONASAL DYSPLASIA VARIANT	Developmental protein;	Sagittal	Hufnagel et al., 2016
		DNA-binding
SKI	SHPRINTZEN-GOLDBERG	BMP signalling	Sagittal/Multisuture	#182212
	CRANIOSYNOSTOSIS SYNDROME
SLC25A24	FONTAINE PROGEROID SYNDROME	ATP transmembrane transporter activity;	Coronal/Sagittal/	#612289
		Calcium ion binding	Lambdoid
SLC39A8	CONGENITAL DISORDER OF GLYCOSYLATION,	Transport of small molecules	Coronal	#616721
	TYPE IIn
SMAD3	LOEYS-DIETZ SYNDROME 3	TGF-β signalling pathway;	Coronal/Lambdoid	#613795
		FoxO signalling pathway;
		AGE-RAGE signalling pathway in
		diabetic complications;
		Hippo signalling pathway;
		Th17 cell differentiation;
		Cellular senescence;
		Adherens junction;
		HTLV-I infection;
		Cell cycle;
		Relaxin signalling pathway;
		Endocytosis;
		Apelin signalling pathway;
		Stem cell pluripotency
SMAD6	CRANIOSYNOSTOSIS 7	TGF-β signalling pathway	Variable	#617439
SMO	CURRY-JONES SYNDROME	Hedgehog signalling pathway;	Sagittal/Metopic	#601707
		Axon guidance;
		Basal cell carcinoma;
		Pathways in cancer
SON	ZTTK SYNDROME	Cell cyle	Coronal	#617140
SOX6	CRANIOFACIAL DYSSYNOSTOSIS WITH	Wnt signalling	Metopic/Sagittal/	#218350, Tagariello et al., 2006
	SHORT STATURE		Multisuture
SPECC1L	HYPERTELORISM, TEEBI TYPE	Cell cycle;	Sagittal/Lambdoid/	#145420
	OPITZ GBBB SYNDROME TYPE II	Cell adhesion	Coronal	#145410
STAT3	HYPER-IgE RECURRENT INFECTION	FoxO signalling pathway;	Sagittal/Coronal	#147060
	SYNDROME	EGFR tyrosine kinase inhibitor resistance;
		AGE-RAGE signalling pathway;
		Th17 cell differentiation;
		Viral carcinogenesis;
		Stem cell pluripotency
TCF12	CRANIOSYNOSTOSIS 3	Signalling by Receptor Tyrosine Kinases	Metopic/Sagittal	#615314
TCF20	DEVELOPMENTAL DELAY WITH	DNA/RNA binding;	Multisuture	#618430
	VARIABLE INTELLECTUAL IMPAIRMENT AND BEHAVIORAL ABNORMALITIES	Metal ion binding
TCOF1	TREACHER COLLINS SYNDROME 1	Skeletal tissue development	Coronal/Sagittal	#154500
TFAP2B	CHAR SYNDROME	DNA binding	Coronal/Metopic/	#169100
			Multisuture
TGFB2	LOEYS-DIETZ SYNDROME 4	TGF-β signalling pathway;	Multisuture	#614816
		FoxO signalling pathway;
		AGE-RAGE signalling pathway in
		diabetic complications;
		Hippo signalling pathway;
		Cellular senescence;
		HTLV-I infection;
		Cell cycle;
		Osteoclast differentiation;
		Cytokine-cytokine receptor interaction;
		MAPK signalling pathway
TGFBR1	LOEYS-DIETZ SYNDROME 1	Cellular senescence;	Lambdoid	#609192
		Adherens junction;
		HTLV-I infection;
		Osteoclast differentiation;
		Relaxin signalling pathway;
		Endocytosis;
		Cytokine-cytokine receptor interaction;
		Apelin signalling pathway;
		MAPK signalling pathway;
		TGF-β signalling pathway;
		FoxO signalling pathway;
		AGE-RAGE signalling pathway in
		diabetic complications;
		Hippo signalling pathway;
		Th17 cell differentiation
TGFBR2	LOEYS-DIETZ SYNDROME 2	Cellular senescence;	Sagittal/Metopic/	#610168
		Adherens junction;	Multisuture
		HTLV-I infection;
		Osteoclast differentiation;
		Relaxin signalling pathway;
		Endocytosis;
		Cytokine-cytokine receptor interaction;
		Pathways in cancer;
		MAPK signalling pathway;
		TGF-β signalling pathway;
		FoxO signalling pathway;
		AGE-RAGE signalling pathway in
		diabetic complications;
		Hippo signalling pathway;
		Th17 cell differentiation
TLK2	MENTAL RETARDATION, AUTOSOMAL DOMINANT 57	Cell cycle	Multisuture	#618050
TMCO1	CRANIOFACIAL DYSMORPHISM, SKELETAL ANOMALIES, AND MENTAL RETARDATION SYNDROME	Calcium channel activity	Multisuture	#213980
TMEM216	JOUBERT SYNDROME 2	Cilium assembly	Multisuture	#608091
TWIST1	CRANIOSYNOSTOSIS 1;	DNA binding trascription factor activity;	Coronal/Variable	#123100;
	ROBINOW-SORAUF SYNDROME;	Differentiation;		#180750;
	SAETHRE-CHOTZEN SYNDROME WITH OR WITHOUT EYELID ANOMALIES;	Myogenesis;		#101400;
	SWEENEY-COX SYNDROME	Transcription regulation		#617746
WDR19	CRANIOECTODERMAL DYSPLASIA 4	Cilium biogenesis and maintenance;	Sagittal	#614378
	SYNDROME (FRONTAL BOSSING)	Intraflagellar transport;
		Hedgehog signalling
WDR35	CRANIOECTODERMAL DYSPLASIA 2	Cilium biogenesis and maintenance;	Sagittal	#613610
	SYNDROME	Intraflagellar transport;
		Hedgehog signalling
YY1	GABRIELE-DE VRIES SYNDROME	DNA-binding	Unclear	#617557
ZEB2	MOWAT-WILSON SYNDROME	DNA-binding;	Coronal	#235730
		Transcription regulation
ZIC1	CRANIOSYNOSTOSIS 6;	Hedgehog signalling	Coronal;	#616602;
	STRUCTURAL BRAIN ANOMALIES WITH IMPAIRED INTELLECTUAL DEVELOPMENT		Coronal	#618736
	AND CRANIOSYNOSTOSIS
ZNF462	WEISS-KRUSZKA SYNDROME	DNA-binding	Metopic	#618619
ZSWIM6	ACROMELIC FRONTONASAL DYSOSTOSIS	Axon guidance;	Coronal/Lambdoid	#603671
		Zinc ion binding
*Asterisk before an entry number indicates a gene of known sequence.
REFERENCES (in alphabetical order) Bashir, R.A.; Dixit, A.; Goedhart, C.; Parboosingh, J.S.; Innes, A.M.; Care for Rare Canada, C.; Ferreira, P.; Hasan, S.U.; Au, P.B. Lin-Gettig syndrome: Craniosynostosis expands the spectrum of the KAT6B related disorders. Am J Med Genet A 2017, 173, 2596-2604, doi:10.1002/ajmg.a.38355. Cunningham, M.L.; Horst, J.A.; Rieder, M.J.; Hing, A.V.; Stanaway, I.B.; Pa…

## Sheet: Table S2_GOenrichment Component
#term ID	term description	observed gene count	background gene count	strength	false discovery rate	matching proteins in your network (IDs)	matching proteins in your network (labels)
GO:0030991	intraciliary transport particle A	5	7	204	0.000261	9606.ENSP00000238628,9606.ENSP00000296266,9606.ENSP00000314444,9606.ENSP00000382717,9606.ENSP00000406012	IFT43,IFT122,WDR35,WDR19,IFT140
GO:0043226	organelle	109	12432	13	0.000361	9606.ENSP00000001146,9606.ENSP00000193322,9606.ENSP00000204961,9606.ENSP00000220562,9606.ENSP00000222329,9606.ENSP00000238628,9606.ENSP00000239243,9606.ENSP00000242261,9606.ENSP00000245451,9606.ENSP00000249373,9606.ENSP00000251268,9606.ENSP00000255674,9606.ENSP00000256078,9606.ENSP00000262238,9606.ENSP00000262644,9606.ENSP00000263083,9606.ENSP00000264657,9606.ENSP00000264664,9606.ENSP00000264956,…	CYP26B1,OSTM1,EFNB1,EXTL3,ERF,IFT43,MSX2,TWIST1,BMP4,SMO,MEGF8,RTTN,KRAS,YY1,IMPAD1,DPH1,STAT3,FGF10,EVC,B3GAT3,IGF1R,CTSK,NTRK2,ZNF462,SEC24D,NIPBL,ZIC1,KAT6B,BRAF,SMAD6,LRP5,IFT122,MASP1,GNPTAB,KMT2D,CEP120,SIX2,ESCO2,DONSON,SH3PXD2B,WDR35,TLK2,CEP57,FAM20C,CRTAP,FBN1,SPECC1L,P4HB,COLEC10,ALX4,SMAD3,KPTN,FGFR3,HUWE1,PTPN11,MCPH1,LMX1B,GTF2E2,SON,NHEJ1,TCF20,KIAA1279,TGFB2,ADAMTSL4,ALX3,FLNA,GNA…
GO:0043229	intracellular organelle	107	12193	13	0.000522	9606.ENSP00000001146,9606.ENSP00000193322,9606.ENSP00000204961,9606.ENSP00000220562,9606.ENSP00000222329,9606.ENSP00000238628,9606.ENSP00000239243,9606.ENSP00000242261,9606.ENSP00000245451,9606.ENSP00000249373,9606.ENSP00000251268,9606.ENSP00000255674,9606.ENSP00000256078,9606.ENSP00000262238,9606.ENSP00000262644,9606.ENSP00000263083,9606.ENSP00000264657,9606.ENSP00000264664,9606.ENSP00000264956,…	CYP26B1,OSTM1,EFNB1,EXTL3,ERF,IFT43,MSX2,TWIST1,BMP4,SMO,MEGF8,RTTN,KRAS,YY1,IMPAD1,DPH1,STAT3,FGF10,EVC,B3GAT3,IGF1R,CTSK,NTRK2,ZNF462,SEC24D,NIPBL,ZIC1,KAT6B,BRAF,SMAD6,LRP5,IFT122,MASP1,GNPTAB,KMT2D,CEP120,SIX2,ESCO2,DONSON,SH3PXD2B,WDR35,TLK2,CEP57,FAM20C,CRTAP,FBN1,SPECC1L,P4HB,COLEC10,ALX4,SMAD3,KPTN,FGFR3,HUWE1,PTPN11,MCPH1,LMX1B,GTF2E2,SON,NHEJ1,TCF20,KIAA1279,TGFB2,ADAMTSL4,ALX3,FLNA,GNA…
GO:0097542	ciliary tip	7	46	137	0.000522	9606.ENSP00000238628,9606.ENSP00000249373,9606.ENSP00000296266,9606.ENSP00000314444,9606.ENSP00000379258,9606.ENSP00000382717,9606.ENSP00000406012	IFT43,SMO,IFT122,WDR35,GLI3,WDR19,IFT140
GO:0043227	membrane-bounded organelle	100	11244	14	0.00251	9606.ENSP00000001146,9606.ENSP00000193322,9606.ENSP00000204961,9606.ENSP00000220562,9606.ENSP00000222329,9606.ENSP00000239243,9606.ENSP00000242261,9606.ENSP00000245451,9606.ENSP00000249373,9606.ENSP00000251268,9606.ENSP00000256078,9606.ENSP00000262238,9606.ENSP00000262644,9606.ENSP00000263083,9606.ENSP00000264657,9606.ENSP00000264664,9606.ENSP00000264956,9606.ENSP00000265471,9606.ENSP00000268035,…	CYP26B1,OSTM1,EFNB1,EXTL3,ERF,MSX2,TWIST1,BMP4,SMO,MEGF8,KRAS,YY1,IMPAD1,DPH1,STAT3,FGF10,EVC,B3GAT3,IGF1R,CTSK,NTRK2,ZNF462,SEC24D,NIPBL,ZIC1,KAT6B,BRAF,SMAD6,LRP5,IFT122,MASP1,GNPTAB,KMT2D,SIX2,ESCO2,DONSON,TLK2,CEP57,FAM20C,CRTAP,FBN1,P4HB,COLEC10,ALX4,SMAD3,KPTN,FGFR3,HUWE1,PTPN11,MCPH1,LMX1B,GTF2E2,SON,NHEJ1,TCF20,KIAA1279,TGFB2,ADAMTSL4,ALX3,FLNA,GNAS,NFIA,RUNX2,ORC1,MED12,ALPL,TGFBR1,ASXL1…
GO:0043231	intracellular membrane-bounded organelle	95	10365	15	0.00251	9606.ENSP00000001146,9606.ENSP00000193322,9606.ENSP00000204961,9606.ENSP00000220562,9606.ENSP00000222329,9606.ENSP00000239243,9606.ENSP00000242261,9606.ENSP00000245451,9606.ENSP00000249373,9606.ENSP00000251268,9606.ENSP00000256078,9606.ENSP00000262238,9606.ENSP00000262644,9606.ENSP00000263083,9606.ENSP00000264657,9606.ENSP00000264664,9606.ENSP00000265471,9606.ENSP00000268035,9606.ENSP00000271651,…	CYP26B1,OSTM1,EFNB1,EXTL3,ERF,MSX2,TWIST1,BMP4,SMO,MEGF8,KRAS,YY1,IMPAD1,DPH1,STAT3,FGF10,B3GAT3,IGF1R,CTSK,ZNF462,SEC24D,NIPBL,ZIC1,KAT6B,BRAF,SMAD6,LRP5,IFT122,MASP1,GNPTAB,KMT2D,SIX2,ESCO2,DONSON,TLK2,CEP57,FAM20C,CRTAP,FBN1,P4HB,COLEC10,ALX4,SMAD3,KPTN,FGFR3,HUWE1,PTPN11,MCPH1,LMX1B,GTF2E2,SON,NHEJ1,TCF20,KIAA1279,ADAMTSL4,ALX3,FLNA,GNAS,NFIA,RUNX2,ORC1,MED12,TGFBR1,ASXL1,HNRNPK,TCOF1,SKI,PHE…
GO:0031981	nuclear lumen	49	4030	27	12	9606.ENSP00000222329,9606.ENSP00000239243,9606.ENSP00000242261,9606.ENSP00000262238,9606.ENSP00000262644,9606.ENSP00000263083,9606.ENSP00000264657,9606.ENSP00000271651,9606.ENSP00000282516,9606.ENSP00000287239,9606.ENSP00000288840,9606.ENSP00000296266,9606.ENSP00000296280,9606.ENSP00000301067,9606.ENSP00000306999,9606.ENSP00000332973,9606.ENSP00000340648,9606.ENSP00000340944,9606.ENSP00000342924,…	ERF,MSX2,TWIST1,YY1,IMPAD1,DPH1,STAT3,CTSK,NIPBL,KAT6B,SMAD6,IFT122,MASP1,KMT2D,ESCO2,SMAD3,HUWE1,PTPN11,MCPH1,GTF2E2,SON,NHEJ1,TCF20,FLNA,NFIA,RUNX2,ORC1,MED12,ASXL1,HNRNPK,TCOF1,SKI,CWC27,MSX1,TFAP2B,PPP3CA,PPP1CB,GLI3,SOX6,KAT6A,WDR19,TCF12,FGFR1,CDC45,FGFR2,FTO,FAM111A,DPF2,ZEB2
GO:0005634	nucleus	70	6892	19	13	9606.ENSP00000204961,9606.ENSP00000222329,9606.ENSP00000239243,9606.ENSP00000242261,9606.ENSP00000251268,9606.ENSP00000262238,9606.ENSP00000262644,9606.ENSP00000263083,9606.ENSP00000264657,9606.ENSP00000264664,9606.ENSP00000271651,9606.ENSP00000277225,9606.ENSP00000282516,9606.ENSP00000282928,9606.ENSP00000287239,9606.ENSP00000288602,9606.ENSP00000288840,9606.ENSP00000296266,9606.ENSP00000296280,…	EFNB1,ERF,MSX2,TWIST1,MEGF8,YY1,IMPAD1,DPH1,STAT3,FGF10,CTSK,ZNF462,NIPBL,ZIC1,KAT6B,BRAF,SMAD6,IFT122,MASP1,KMT2D,SIX2,ESCO2,DONSON,TLK2,CEP57,ALX4,SMAD3,FGFR3,HUWE1,PTPN11,MCPH1,LMX1B,GTF2E2,SON,NHEJ1,TCF20,ALX3,FLNA,GNAS,NFIA,RUNX2,ORC1,MED12,ASXL1,HNRNPK,TCOF1,SKI,CWC27,GLIS3,MSX1,TFAP2B,IRX5,PPP3CA,PPP1CB,GLI3,SOX6,KAT6A,WDR19,TCF12,FGFR1,FAM58A,CDC45,FGFR2,CDKN1C,FTO,NEK1,FAM111A,DPF2,ZEB2,…
GO:0005654	nucleoplasm	44	3446	29	13	9606.ENSP00000222329,9606.ENSP00000239243,9606.ENSP00000242261,9606.ENSP00000262238,9606.ENSP00000262644,9606.ENSP00000263083,9606.ENSP00000264657,9606.ENSP00000271651,9606.ENSP00000282516,9606.ENSP00000287239,9606.ENSP00000288840,9606.ENSP00000296266,9606.ENSP00000296280,9606.ENSP00000301067,9606.ENSP00000306999,9606.ENSP00000332973,9606.ENSP00000340648,9606.ENSP00000340944,9606.ENSP00000342924,…	ERF,MSX2,TWIST1,YY1,IMPAD1,DPH1,STAT3,CTSK,NIPBL,KAT6B,SMAD6,IFT122,MASP1,KMT2D,ESCO2,SMAD3,HUWE1,PTPN11,MCPH1,GTF2E2,SON,NHEJ1,TCF20,NFIA,RUNX2,ORC1,MED12,ASXL1,HNRNPK,SKI,CWC27,MSX1,TFAP2B,PPP3CA,PPP1CB,GLI3,SOX6,KAT6A,WDR19,TCF12,CDC45,FGFR2,FTO,DPF2
GO:0070013	intracellular organelle lumen	56	5162	22	40	9606.ENSP00000222329,9606.ENSP00000239243,9606.ENSP00000242261,9606.ENSP00000245451,9606.ENSP00000262238,9606.ENSP00000262644,9606.ENSP00000263083,9606.ENSP00000264657,9606.ENSP00000271651,9606.ENSP00000282516,9606.ENSP00000287239,9606.ENSP00000288840,9606.ENSP00000296266,9606.ENSP00000296280,9606.ENSP00000301067,9606.ENSP00000306999,9606.ENSP00000322323,9606.ENSP00000323696,9606.ENSP00000325527,…	ERF,MSX2,TWIST1,BMP4,YY1,IMPAD1,DPH1,STAT3,CTSK,NIPBL,KAT6B,SMAD6,IFT122,MASP1,KMT2D,ESCO2,FAM20C,CRTAP,FBN1,P4HB,SMAD3,HUWE1,PTPN11,MCPH1,GTF2E2,SON,NHEJ1,TCF20,TGFB2,ADAMTSL4,FLNA,NFIA,RUNX2,ORC1,MED12,ASXL1,HNRNPK,TCOF1,SKI,CWC27,MSX1,TFAP2B,PPP3CA,PPP1CB,GLI3,SOX6,KAT6A,WDR19,TCF12,FGFR1,CDC45,FGFR2,FTO,FAM111A,DPF2,ZEB2
GO:0005622	intracellular	111	14286	8	18	9606.ENSP00000001146,9606.ENSP00000193322,9606.ENSP00000204961,9606.ENSP00000220562,9606.ENSP00000222329,9606.ENSP00000238628,9606.ENSP00000239243,9606.ENSP00000242261,9606.ENSP00000245451,9606.ENSP00000249373,9606.ENSP00000251268,9606.ENSP00000255674,9606.ENSP00000256078,9606.ENSP00000262238,9606.ENSP00000262644,9606.ENSP00000263083,9606.ENSP00000264657,9606.ENSP00000264664,9606.ENSP00000264956,…	CYP26B1,OSTM1,EFNB1,EXTL3,ERF,IFT43,MSX2,TWIST1,BMP4,SMO,MEGF8,RTTN,KRAS,YY1,IMPAD1,DPH1,STAT3,FGF10,EVC,B3GAT3,IGF1R,CTSK,NTRK2,ZNF462,SEC24D,NIPBL,ZIC1,CD96,KAT6B,BRAF,SMAD6,LRP5,IFT122,MASP1,GNPTAB,KMT2D,CEP120,SIX2,ESCO2,DONSON,SH3PXD2B,WDR35,TLK2,CEP57,FAM20C,CRTAP,FBN1,SPECC1L,P4HB,COLEC10,ALX4,SMAD3,KPTN,FGFR3,HUWE1,PTPN11,MCPH1,LMX1B,GTF2E2,SON,NHEJ1,TGFBR2,TCF20,KIAA1279,TGFB2,ADAMTSL4,A…
GO:0032991	protein-containing complex	51	4792	21	18	9606.ENSP00000238628,9606.ENSP00000262238,9606.ENSP00000264657,9606.ENSP00000264956,9606.ENSP00000268035,9606.ENSP00000277120,9606.ENSP00000280551,9606.ENSP00000282516,9606.ENSP00000287239,9606.ENSP00000288840,9606.ENSP00000294304,9606.ENSP00000296266,9606.ENSP00000301067,9606.ENSP00000307143,9606.ENSP00000309714,9606.ENSP00000314444,9606.ENSP00000323696,9606.ENSP00000327801,9606.ENSP00000332723,…	IFT43,YY1,STAT3,EVC,IGF1R,NTRK2,SEC24D,NIPBL,KAT6B,SMAD6,LRP5,IFT122,KMT2D,DONSON,SH3PXD2B,WDR35,CRTAP,P4HB,COLEC10,ALX4,SMAD3,KPTN,PTPN11,GTF2E2,NHEJ1,TGFBR2,FLNA,GNAS,RUNX2,ORC1,MED12,TGFBR1,ASXL1,HNRNPK,SKI,CWC27,IL6ST,PPP3CA,PPP1CB,GLI3,KAT6A,WDR19,TCF12,FGFR1,FAM58A,CCBE1,CDC45,IFT140,COLEC11,TMEM216,MYH3
GO:0000785	chromatin	12	489	58	20	9606.ENSP00000262238,9606.ENSP00000264657,9606.ENSP00000282516,9606.ENSP00000287239,9606.ENSP00000306999,9606.ENSP00000332973,9606.ENSP00000360493,9606.ENSP00000365439,9606.ENSP00000380136,9606.ENSP00000388940,9606.ENSP00000434435,9606.ENSP00000454157	YY1,STAT3,NIPBL,KAT6B,ESCO2,SMAD3,RUNX2,HNRNPK,KAT6A,TCF12,FAM111A,ZEB2
GO:0005694	chromosome	17	950	44	30	9606.ENSP00000262238,9606.ENSP00000264657,9606.ENSP00000282516,9606.ENSP00000287239,9606.ENSP00000306999,9606.ENSP00000307143,9606.ENSP00000332973,9606.ENSP00000358866,9606.ENSP00000360493,9606.ENSP00000360623,9606.ENSP00000365439,9606.ENSP00000380136,9606.ENSP00000388940,9606.ENSP00000405726,9606.ENSP00000434435,9606.ENSP00000454157,9606.ENSP00000482313	YY1,STAT3,NIPBL,KAT6B,ESCO2,DONSON,SMAD3,FLNA,RUNX2,ORC1,HNRNPK,KAT6A,TCF12,CDC45,FAM111A,ZEB2,RECQL4
GO:0005815	microtubule organizing center	14	683	5	30	9606.ENSP00000238628,9606.ENSP00000255674,9606.ENSP00000264956,9606.ENSP00000296266,9606.ENSP00000303058,9606.ENSP00000314444,9606.ENSP00000317902,9606.ENSP00000342924,9606.ENSP00000367797,9606.ENSP00000405726,9606.ENSP00000406012,9606.ENSP00000417610,9606.ENSP00000424757,9606.ENSP00000436901	IFT43,RTTN,EVC,IFT122,CEP120,WDR35,CEP57,MCPH1,SKI,CDC45,IFT140,RAB23,NEK1,DPF2
GO:0043232	intracellular non-membrane-bounded organelle	44	4005	23	30	9606.ENSP00000238628,9606.ENSP00000255674,9606.ENSP00000262238,9606.ENSP00000264657,9606.ENSP00000264956,9606.ENSP00000282516,9606.ENSP00000287239,9606.ENSP00000296266,9606.ENSP00000303058,9606.ENSP00000306999,9606.ENSP00000307143,9606.ENSP00000309714,9606.ENSP00000314444,9606.ENSP00000316512,9606.ENSP00000317902,9606.ENSP00000325785,9606.ENSP00000332973,9606.ENSP00000337850,9606.ENSP00000342924,…	IFT43,RTTN,YY1,STAT3,EVC,NIPBL,KAT6B,IFT122,CEP120,ESCO2,DONSON,SH3PXD2B,WDR35,TLK2,CEP57,SPECC1L,SMAD3,KPTN,MCPH1,NHEJ1,KIAA1279,FLNA,RUNX2,ORC1,HNRNPK,TCOF1,SKI,PPP3CA,PPP1CB,GLI3,KAT6A,WDR19,TCF12,FGFR1,CDC45,IFT140,RAB23,NEK1,FAM111A,DPF2,TMEM216,ZEB2,MYH3,RECQL4
GO:0005667	transcription regulator complex	9	326	63	52	9606.ENSP00000262238,9606.ENSP00000264657,9606.ENSP00000288840,9606.ENSP00000332744,9606.ENSP00000332973,9606.ENSP00000348168,9606.ENSP00000360493,9606.ENSP00000367797,9606.ENSP00000388940	YY1,STAT3,SMAD6,ALX4,SMAD3,GTF2E2,RUNX2,SKI,TCF12
GO:0031012	extracellular matrix	8	283	64	91	9606.ENSP00000295731,9606.ENSP00000325527,9606.ENSP00000355896,9606.ENSP00000358035,9606.ENSP00000363973,9606.ENSP00000371790,9606.ENSP00000404464,9606.ENSP00000412940	IHH,FBN1,TGFB2,ADAMTSL4,ALPL,FGF9,CCBE1,FREM1
GO:0035869	ciliary transition zone	4	58	103	99	9606.ENSP00000296266,9606.ENSP00000382717,9606.ENSP00000406012,9606.ENSP00000440638	IFT122,WDR19,IFT140,TMEM216
GO:0036064	ciliary basal body	5	110	85	124	9606.ENSP00000255674,9606.ENSP00000264956,9606.ENSP00000296266,9606.ENSP00000314444,9606.ENSP00000406012	RTTN,EVC,IFT122,WDR35,IFT140
GO:0043235	receptor complex	8	305	61	129	9606.ENSP00000268035,9606.ENSP00000277120,9606.ENSP00000294304,9606.ENSP00000332973,9606.ENSP00000351905,9606.ENSP00000364133,9606.ENSP00000370698,9606.ENSP00000393312	IGF1R,NTRK2,LRP5,SMAD3,TGFBR2,TGFBR1,IL6ST,FGFR1
GO:0005623	cell	118	16271	5	137	9606.ENSP00000001146,9606.ENSP00000193322,9606.ENSP00000204961,9606.ENSP00000220562,9606.ENSP00000222329,9606.ENSP00000238628,9606.ENSP00000239243,9606.ENSP00000242261,9606.ENSP00000245451,9606.ENSP00000249373,9606.ENSP00000251268,9606.ENSP00000254958,9606.ENSP00000255674,9606.ENSP00000256078,9606.ENSP00000262238,9606.ENSP00000262644,9606.ENSP00000263083,9606.ENSP00000264657,9606.ENSP00000264664,…	CYP26B1,OSTM1,EFNB1,EXTL3,ERF,IFT43,MSX2,TWIST1,BMP4,SMO,MEGF8,JAG1,RTTN,KRAS,YY1,IMPAD1,DPH1,STAT3,FGF10,EVC,B3GAT3,IGF1R,CTSK,NTRK2,ZNF462,SEC24D,NIPBL,ZIC1,CD96,KAT6B,BRAF,SMAD6,LRP5,IHH,IFT122,MASP1,GNPTAB,KMT2D,CEP120,SIX2,ESCO2,DONSON,SH3PXD2B,WDR35,TLK2,CEP57,FAM20C,CRTAP,FBN1,SPECC1L,P4HB,COLEC10,ALX4,SMAD3,KPTN,FGFR3,HUWE1,PTPN11,MCPH1,LMX1B,GTF2E2,SON,NHEJ1,TGFBR2,TCF20,KIAA1279,TGFB2,A…
GO:0005813	centrosome	10	468	52	137	9606.ENSP00000255674,9606.ENSP00000303058,9606.ENSP00000314444,9606.ENSP00000317902,9606.ENSP00000367797,9606.ENSP00000405726,9606.ENSP00000406012,9606.ENSP00000417610,9606.ENSP00000424757,9606.ENSP00000436901	RTTN,CEP120,WDR35,CEP57,SKI,CDC45,IFT140,RAB23,NEK1,DPF2
GO:0032391	photoreceptor connecting cilium	3	31	117	160	9606.ENSP00000296266,9606.ENSP00000382717,9606.ENSP00000406012	IFT122,WDR19,IFT140
GO:0070776	MOZ/MORF histone acetyltransferase complex	2	7	164	165	9606.ENSP00000287239,9606.ENSP00000380136	KAT6B,KAT6A
GO:0000790	nuclear chromatin	8	333	57	179	9606.ENSP00000262238,9606.ENSP00000264657,9606.ENSP00000306999,9606.ENSP00000332973,9606.ENSP00000360493,9606.ENSP00000365439,9606.ENSP00000388940,9606.ENSP00000454157	YY1,STAT3,ESCO2,SMAD3,RUNX2,HNRNPK,TCF12,ZEB2
GO:0005856	cytoskeleton	25	2068	27	179	9606.ENSP00000238628,9606.ENSP00000255674,9606.ENSP00000264956,9606.ENSP00000296266,9606.ENSP00000303058,9606.ENSP00000309714,9606.ENSP00000314444,9606.ENSP00000316512,9606.ENSP00000317902,9606.ENSP00000325785,9606.ENSP00000337850,9606.ENSP00000342924,9606.ENSP00000354848,9606.ENSP00000358866,9606.ENSP00000365439,9606.ENSP00000367797,9606.ENSP00000379258,9606.ENSP00000382717,9606.ENSP00000405726,…	IFT43,RTTN,EVC,IFT122,CEP120,SH3PXD2B,WDR35,TLK2,CEP57,SPECC1L,KPTN,MCPH1,KIAA1279,FLNA,HNRNPK,SKI,GLI3,WDR19,CDC45,IFT140,RAB23,NEK1,DPF2,TMEM216,MYH3
GO:0000228	nuclear chromosome	10	514	48	213	9606.ENSP00000262238,9606.ENSP00000264657,9606.ENSP00000306999,9606.ENSP00000332973,9606.ENSP00000360493,9606.ENSP00000360623,9606.ENSP00000365439,9606.ENSP00000388940,9606.ENSP00000405726,9606.ENSP00000454157	YY1,STAT3,ESCO2,SMAD3,RUNX2,ORC1,HNRNPK,TCF12,CDC45,ZEB2
GO:0062023	collagen-containing extracellular matrix	5	144	73	274	9606.ENSP00000325527,9606.ENSP00000355896,9606.ENSP00000358035,9606.ENSP00000371790,9606.ENSP00000412940	FBN1,TGFB2,ADAMTSL4,FGF9,FREM1
GO:0016604	nuclear body	12	742	4	332	9606.ENSP00000239243,9606.ENSP00000262644,9606.ENSP00000288840,9606.ENSP00000348168,9606.ENSP00000348984,9606.ENSP00000352463,9606.ENSP00000367797,9606.ENSP00000379258,9606.ENSP00000380136,9606.ENSP00000382717,9606.ENSP00000388940,9606.ENSP00000418823	MSX2,IMPAD1,SMAD6,GTF2E2,SON,TCF20,SKI,GLI3,KAT6A,WDR19,TCF12,FTO
GO:0005929	cilium	10	570	43	402	9606.ENSP00000238628,9606.ENSP00000249373,9606.ENSP00000255674,9606.ENSP00000264956,9606.ENSP00000296266,9606.ENSP00000314444,9606.ENSP00000379258,9606.ENSP00000382717,9606.ENSP00000406012,9606.ENSP00000440638	IFT43,SMO,RTTN,EVC,IFT122,WDR35,GLI3,WDR19,IFT140,TMEM216
GO:0005576	extracellular region	27	2505	22	488	9606.ENSP00000245451,9606.ENSP00000254958,9606.ENSP00000264664,9606.ENSP00000271651,9606.ENSP00000295731,9606.ENSP00000296280,9606.ENSP00000322323,9606.ENSP00000323696,9606.ENSP00000325527,9606.ENSP00000327801,9606.ENSP00000332723,9606.ENSP00000339824,9606.ENSP00000340648,9606.ENSP00000355896,9606.ENSP00000358035,9606.ENSP00000358866,9606.ENSP00000360141,9606.ENSP00000363492,9606.ENSP00000363973,…	BMP4,JAG1,FGF10,CTSK,IHH,MASP1,FAM20C,CRTAP,FBN1,P4HB,COLEC10,FGFR3,HUWE1,TGFB2,ADAMTSL4,FLNA,GNAS,GDF5,ALPL,IL6ST,FGF9,FGFR1,CCBE1,FGFR2,COLEC11,FREM1,RSPRY1

## Sheet: Table S3_GO enrichment Function
#term ID	term description	observed gene count	background gene count	strength	false discovery rate	matching proteins in your network (IDs)	matching proteins in your network (labels)
GO:0046332	SMAD binding	9	73	128	0.000138	9606.ENSP00000262238,9606.ENSP00000288840,9606.ENSP00000332973,9606.ENSP00000351905,9606.ENSP00000358866,9606.ENSP00000364133,9606.ENSP00000367797,9606.ENSP00000388940,9606.ENSP00000454157	YY1,SMAD6,SMAD3,TGFBR2,FLNA,TGFBR1,SKI,TCF12,ZEB2
GO:0000976	transcription regulatory region sequence-specific DNA binding	21	829	59	0.0013	9606.ENSP00000239243,9606.ENSP00000242261,9606.ENSP00000262238,9606.ENSP00000264657,9606.ENSP00000282928,9606.ENSP00000288840,9606.ENSP00000301067,9606.ENSP00000304502,9606.ENSP00000332744,9606.ENSP00000332973,9606.ENSP00000347684,9606.ENSP00000352463,9606.ENSP00000360231,9606.ENSP00000360493,9606.ENSP00000363193,9606.ENSP00000365439,9606.ENSP00000372170,9606.ENSP00000377265,9606.ENSP00000379258,…	MSX2,TWIST1,YY1,STAT3,ZIC1,SMAD6,KMT2D,SIX2,ALX4,SMAD3,LMX1B,TCF20,NFIA,RUNX2,MED12,HNRNPK,MSX1,TFAP2B,GLI3,SOX6,TCF12
GO:0000977	RNA polymerase II transcription regulatory region sequence-specific DNA binding	19	647	66	0.0013	9606.ENSP00000239243,9606.ENSP00000242261,9606.ENSP00000262238,9606.ENSP00000264657,9606.ENSP00000282928,9606.ENSP00000288840,9606.ENSP00000304502,9606.ENSP00000332744,9606.ENSP00000332973,9606.ENSP00000347684,9606.ENSP00000360231,9606.ENSP00000360493,9606.ENSP00000363193,9606.ENSP00000365439,9606.ENSP00000372170,9606.ENSP00000377265,9606.ENSP00000379258,9606.ENSP00000379644,9606.ENSP00000388940	MSX2,TWIST1,YY1,STAT3,ZIC1,SMAD6,SIX2,ALX4,SMAD3,LMX1B,NFIA,RUNX2,MED12,HNRNPK,MSX1,TFAP2B,GLI3,SOX6,TCF12
GO:0003677	DNA binding	38	2457	38	0.0013	9606.ENSP00000222329,9606.ENSP00000239243,9606.ENSP00000242261,9606.ENSP00000262238,9606.ENSP00000264657,9606.ENSP00000277225,9606.ENSP00000282928,9606.ENSP00000287239,9606.ENSP00000288840,9606.ENSP00000301067,9606.ENSP00000304502,9606.ENSP00000332744,9606.ENSP00000332973,9606.ENSP00000340648,9606.ENSP00000347684,9606.ENSP00000348168,9606.ENSP00000348984,9606.ENSP00000349313,9606.ENSP00000352463,…	ERF,MSX2,TWIST1,YY1,STAT3,ZNF462,ZIC1,KAT6B,SMAD6,KMT2D,SIX2,ALX4,SMAD3,HUWE1,LMX1B,GTF2E2,SON,NHEJ1,TCF20,ALX3,NFIA,RUNX2,ORC1,MED12,ASXL1,HNRNPK,GLIS3,MSX1,TFAP2B,IRX5,GLI3,SOX6,KAT6A,TCF12,CDC45,COLEC11,ZEB2,RECQL4
GO:0005160	transforming growth factor beta receptor binding	7	50	133	0.0013	9606.ENSP00000245451,9606.ENSP00000288840,9606.ENSP00000332973,9606.ENSP00000351905,9606.ENSP00000355896,9606.ENSP00000363492,9606.ENSP00000364133	BMP4,SMAD6,SMAD3,TGFBR2,TGFB2,GDF5,TGFBR1
GO:0005488	binding	105	11878	13	0.0013	9606.ENSP00000001146,9606.ENSP00000204961,9606.ENSP00000220562,9606.ENSP00000222329,9606.ENSP00000239243,9606.ENSP00000242261,9606.ENSP00000245451,9606.ENSP00000249373,9606.ENSP00000251268,9606.ENSP00000252744,9606.ENSP00000254958,9606.ENSP00000256078,9606.ENSP00000262238,9606.ENSP00000262644,9606.ENSP00000264657,9606.ENSP00000264664,9606.ENSP00000265471,9606.ENSP00000268035,9606.ENSP00000271651,…	CYP26B1,EFNB1,EXTL3,ERF,MSX2,TWIST1,BMP4,SMO,MEGF8,ZSWIM6,JAG1,KRAS,YY1,IMPAD1,STAT3,FGF10,B3GAT3,IGF1R,CTSK,NTRK2,ZNF462,SEC24D,NIPBL,ZIC1,KAT6B,BRAF,SMAD6,LRP5,IHH,MASP1,GNPTAB,KMT2D,CEP120,SIX2,ESCO2,SH3PXD2B,WDR35,TLK2,CEP57,FAM20C,CRTAP,FBN1,P4HB,COLEC10,ALX4,SMAD3,KPTN,FGFR3,HUWE1,PTPN11,MCPH1,LMX1B,GTF2E2,SON,NHEJ1,TGFBR2,TCF20,KIAA1279,TGFB2,ADAMTSL4,ALX3,FLNA,GNAS,NFIA,RUNX2,ORC1,MED12,G…
GO:0019838	growth factor binding	9	126	104	0.0013	9606.ENSP00000268035,9606.ENSP00000277120,9606.ENSP00000317902,9606.ENSP00000339824,9606.ENSP00000351905,9606.ENSP00000364133,9606.ENSP00000370698,9606.ENSP00000393312,9606.ENSP00000410294	IGF1R,NTRK2,CEP57,FGFR3,TGFBR2,TGFBR1,IL6ST,FGFR1,FGFR2
GO:0043565	sequence-specific DNA binding	24	1047	55	0.0013	9606.ENSP00000222329,9606.ENSP00000239243,9606.ENSP00000242261,9606.ENSP00000262238,9606.ENSP00000264657,9606.ENSP00000282928,9606.ENSP00000288840,9606.ENSP00000304502,9606.ENSP00000332744,9606.ENSP00000332973,9606.ENSP00000347684,9606.ENSP00000358807,9606.ENSP00000360231,9606.ENSP00000360493,9606.ENSP00000363193,9606.ENSP00000365439,9606.ENSP00000372170,9606.ENSP00000377265,9606.ENSP00000378132,…	ERF,MSX2,TWIST1,YY1,STAT3,ZIC1,SMAD6,SIX2,ALX4,SMAD3,LMX1B,ALX3,NFIA,RUNX2,MED12,HNRNPK,MSX1,TFAP2B,IRX5,GLI3,SOX6,TCF12,CDC45,ZEB2
GO:1990837	sequence-specific double-stranded DNA binding	20	747	62	0.0013	9606.ENSP00000239243,9606.ENSP00000242261,9606.ENSP00000262238,9606.ENSP00000264657,9606.ENSP00000282928,9606.ENSP00000288840,9606.ENSP00000304502,9606.ENSP00000332744,9606.ENSP00000332973,9606.ENSP00000347684,9606.ENSP00000360231,9606.ENSP00000360493,9606.ENSP00000363193,9606.ENSP00000365439,9606.ENSP00000372170,9606.ENSP00000377265,9606.ENSP00000379258,9606.ENSP00000379644,9606.ENSP00000388940,…	MSX2,TWIST1,YY1,STAT3,ZIC1,SMAD6,SIX2,ALX4,SMAD3,LMX1B,NFIA,RUNX2,MED12,HNRNPK,MSX1,TFAP2B,GLI3,SOX6,TCF12,CDC45
GO:0000987	proximal promoter sequence-specific DNA binding	16	526	67	0.00186	9606.ENSP00000242261,9606.ENSP00000262238,9606.ENSP00000264657,9606.ENSP00000282928,9606.ENSP00000288840,9606.ENSP00000304502,9606.ENSP00000332973,9606.ENSP00000360231,9606.ENSP00000360493,9606.ENSP00000363193,9606.ENSP00000365439,9606.ENSP00000372170,9606.ENSP00000377265,9606.ENSP00000379258,9606.ENSP00000379644,9606.ENSP00000388940	TWIST1,YY1,STAT3,ZIC1,SMAD6,SIX2,SMAD3,NFIA,RUNX2,MED12,HNRNPK,MSX1,TFAP2B,GLI3,SOX6,TCF12
GO:0016303	1-phosphatidylinositol-3-kinase activity	6	44	132	0.00298	9606.ENSP00000264664,9606.ENSP00000339824,9606.ENSP00000340944,9606.ENSP00000371790,9606.ENSP00000393312,9606.ENSP00000410294	FGF10,FGFR3,PTPN11,FGF9,FGFR1,FGFR2
GO:0000978	RNA polymerase II proximal promoter sequence-specific DNA binding	15	492	67	0.00336	9606.ENSP00000242261,9606.ENSP00000262238,9606.ENSP00000264657,9606.ENSP00000282928,9606.ENSP00000288840,9606.ENSP00000304502,9606.ENSP00000332973,9606.ENSP00000360231,9606.ENSP00000360493,9606.ENSP00000363193,9606.ENSP00000365439,9606.ENSP00000377265,9606.ENSP00000379258,9606.ENSP00000379644,9606.ENSP00000388940	TWIST1,YY1,STAT3,ZIC1,SMAD6,SIX2,SMAD3,NFIA,RUNX2,MED12,HNRNPK,TFAP2B,GLI3,SOX6,TCF12
GO:0019199	transmembrane receptor protein kinase activity	7	78	114	0.0041	9606.ENSP00000268035,9606.ENSP00000277120,9606.ENSP00000339824,9606.ENSP00000351905,9606.ENSP00000364133,9606.ENSP00000393312,9606.ENSP00000410294	IGF1R,NTRK2,FGFR3,TGFBR2,TGFBR1,FGFR1,FGFR2
GO:0001228	DNA-binding transcription activator activity, RNA polymerase II-specific	13	408	69	0.00962	9606.ENSP00000264657,9606.ENSP00000282928,9606.ENSP00000304502,9606.ENSP00000332744,9606.ENSP00000332973,9606.ENSP00000360231,9606.ENSP00000360493,9606.ENSP00000365439,9606.ENSP00000372170,9606.ENSP00000377265,9606.ENSP00000379258,9606.ENSP00000388940,9606.ENSP00000454157	STAT3,ZIC1,SIX2,ALX4,SMAD3,NFIA,RUNX2,HNRNPK,MSX1,TFAP2B,GLI3,TCF12,ZEB2
GO:0004713	protein tyrosine kinase activity	9	180	89	0.00969	9606.ENSP00000204961,9606.ENSP00000264664,9606.ENSP00000268035,9606.ENSP00000277120,9606.ENSP00000339824,9606.ENSP00000371790,9606.ENSP00000393312,9606.ENSP00000410294,9606.ENSP00000424757	EFNB1,FGF10,IGF1R,NTRK2,FGFR3,FGF9,FGFR1,FGFR2,NEK1
GO:0005515	protein binding	68	6607	2	0.00969	9606.ENSP00000204961,9606.ENSP00000239243,9606.ENSP00000242261,9606.ENSP00000245451,9606.ENSP00000249373,9606.ENSP00000254958,9606.ENSP00000256078,9606.ENSP00000262238,9606.ENSP00000264657,9606.ENSP00000264664,9606.ENSP00000268035,9606.ENSP00000271651,9606.ENSP00000277120,9606.ENSP00000280551,9606.ENSP00000282516,9606.ENSP00000287239,9606.ENSP00000288602,9606.ENSP00000288840,9606.ENSP00000294304,…	EFNB1,MSX2,TWIST1,BMP4,SMO,JAG1,KRAS,YY1,STAT3,FGF10,IGF1R,CTSK,NTRK2,SEC24D,NIPBL,KAT6B,BRAF,SMAD6,LRP5,IHH,MASP1,CEP120,SIX2,SH3PXD2B,CEP57,FBN1,P4HB,COLEC10,ALX4,SMAD3,KPTN,FGFR3,PTPN11,MCPH1,SON,TGFBR2,KIAA1279,TGFB2,ADAMTSL4,FLNA,GNAS,NFIA,RUNX2,MED12,GDF5,TGFBR1,ASXL1,HNRNPK,TCOF1,SKI,IL6ST,FGF9,MSX1,TFAP2B,PPP3CA,PPP1CB,GLI3,SOX6,KAT6A,TCF12,FGFR1,CCBE1,FGFR2,POR,SH3BP2,NEK1,ZEB2,MYH3
GO:0000981	DNA-binding transcription factor activity, RNA polymerase II-specific	27	1633	41	14	9606.ENSP00000222329,9606.ENSP00000239243,9606.ENSP00000242261,9606.ENSP00000262238,9606.ENSP00000264657,9606.ENSP00000277225,9606.ENSP00000282928,9606.ENSP00000288840,9606.ENSP00000301067,9606.ENSP00000304502,9606.ENSP00000332744,9606.ENSP00000332973,9606.ENSP00000347684,9606.ENSP00000358807,9606.ENSP00000360231,9606.ENSP00000360493,9606.ENSP00000365439,9606.ENSP00000367797,9606.ENSP00000371398,…	ERF,MSX2,TWIST1,YY1,STAT3,ZNF462,ZIC1,SMAD6,KMT2D,SIX2,ALX4,SMAD3,LMX1B,ALX3,NFIA,RUNX2,HNRNPK,SKI,GLIS3,MSX1,TFAP2B,IRX5,GLI3,SOX6,TCF12,DPF2,ZEB2
GO:0003700	DNA-binding transcription factor activity	28	1749	39	15	9606.ENSP00000222329,9606.ENSP00000239243,9606.ENSP00000242261,9606.ENSP00000262238,9606.ENSP00000264657,9606.ENSP00000277225,9606.ENSP00000282928,9606.ENSP00000288840,9606.ENSP00000301067,9606.ENSP00000304502,9606.ENSP00000332744,9606.ENSP00000332973,9606.ENSP00000347684,9606.ENSP00000352463,9606.ENSP00000358807,9606.ENSP00000360231,9606.ENSP00000360493,9606.ENSP00000365439,9606.ENSP00000367797,…	ERF,MSX2,TWIST1,YY1,STAT3,ZNF462,ZIC1,SMAD6,KMT2D,SIX2,ALX4,SMAD3,LMX1B,TCF20,ALX3,NFIA,RUNX2,HNRNPK,SKI,GLIS3,MSX1,TFAP2B,IRX5,GLI3,SOX6,TCF12,DPF2,ZEB2
GO:0140110	transcription regulator activity	31	2069	36	16	9606.ENSP00000222329,9606.ENSP00000239243,9606.ENSP00000242261,9606.ENSP00000262238,9606.ENSP00000264657,9606.ENSP00000277225,9606.ENSP00000282928,9606.ENSP00000288840,9606.ENSP00000301067,9606.ENSP00000304502,9606.ENSP00000332744,9606.ENSP00000332973,9606.ENSP00000347684,9606.ENSP00000352463,9606.ENSP00000358807,9606.ENSP00000360231,9606.ENSP00000360493,9606.ENSP00000363193,9606.ENSP00000364839,…	ERF,MSX2,TWIST1,YY1,STAT3,ZNF462,ZIC1,SMAD6,KMT2D,SIX2,ALX4,SMAD3,LMX1B,TCF20,ALX3,NFIA,RUNX2,MED12,ASXL1,HNRNPK,SKI,GLIS3,MSX1,TFAP2B,IRX5,GLI3,SOX6,KAT6A,TCF12,DPF2,ZEB2
GO:0046934	phosphatidylinositol-4,5-bisphosphate 3-kinase activity	6	68	113	17	9606.ENSP00000264664,9606.ENSP00000339824,9606.ENSP00000340944,9606.ENSP00000371790,9606.ENSP00000393312,9606.ENSP00000410294	FGF10,FGFR3,PTPN11,FGF9,FGFR1,FGFR2
GO:0043167	ion binding	63	6066	2	19	9606.ENSP00000001146,9606.ENSP00000220562,9606.ENSP00000245451,9606.ENSP00000251268,9606.ENSP00000252744,9606.ENSP00000254958,9606.ENSP00000256078,9606.ENSP00000262238,9606.ENSP00000262644,9606.ENSP00000264664,9606.ENSP00000265471,9606.ENSP00000268035,9606.ENSP00000277120,9606.ENSP00000277225,9606.ENSP00000280551,9606.ENSP00000282928,9606.ENSP00000287239,9606.ENSP00000288602,9606.ENSP00000288840,…	CYP26B1,EXTL3,BMP4,MEGF8,ZSWIM6,JAG1,KRAS,YY1,IMPAD1,FGF10,B3GAT3,IGF1R,NTRK2,ZNF462,SEC24D,ZIC1,KAT6B,BRAF,SMAD6,IHH,MASP1,GNPTAB,KMT2D,ESCO2,SH3PXD2B,WDR35,TLK2,FAM20C,FBN1,SMAD3,FGFR3,LMX1B,TGFBR2,TCF20,GNAS,RUNX2,ORC1,ALPL,TGFBR1,ASXL1,SKI,PHEX,GLIS3,FGF9,PPP3CA,PPP1CB,GLI3,KAT6A,FGFR1,CCBE1,FGFR2,COLEC11,FREM1,RAB23,FTO,POR,NEK1,DPF2,RSPRY1,ZEB2,SLC25A24,MYH3,RECQL4
GO:0005007	fibroblast growth factor-activated receptor activity	3	5	197	26	9606.ENSP00000339824,9606.ENSP00000393312,9606.ENSP00000410294	FGFR3,FGFR1,FGFR2
GO:0005102	signaling receptor binding	25	1513	41	26	9606.ENSP00000204961,9606.ENSP00000245451,9606.ENSP00000249373,9606.ENSP00000254958,9606.ENSP00000264657,9606.ENSP00000264664,9606.ENSP00000268035,9606.ENSP00000288840,9606.ENSP00000295731,9606.ENSP00000325527,9606.ENSP00000327801,9606.ENSP00000332723,9606.ENSP00000332973,9606.ENSP00000340944,9606.ENSP00000351905,9606.ENSP00000355896,9606.ENSP00000358866,9606.ENSP00000360141,9606.ENSP00000363193,…	EFNB1,BMP4,SMO,JAG1,STAT3,FGF10,IGF1R,SMAD6,IHH,FBN1,P4HB,COLEC10,SMAD3,PTPN11,TGFBR2,TGFB2,FLNA,GNAS,MED12,GDF5,TGFBR1,ASXL1,IL6ST,FGF9,FGFR1
GO:0017134	fibroblast growth factor binding	4	21	147	30	9606.ENSP00000317902,9606.ENSP00000339824,9606.ENSP00000393312,9606.ENSP00000410294	CEP57,FGFR3,FGFR1,FGFR2
GO:0008134	transcription factor binding	14	610	55	79	9606.ENSP00000239243,9606.ENSP00000242261,9606.ENSP00000264657,9606.ENSP00000287239,9606.ENSP00000304502,9606.ENSP00000332973,9606.ENSP00000358866,9606.ENSP00000360231,9606.ENSP00000360493,9606.ENSP00000363193,9606.ENSP00000364839,9606.ENSP00000367797,9606.ENSP00000380136,9606.ENSP00000388940	MSX2,TWIST1,STAT3,KAT6B,SIX2,SMAD3,FLNA,NFIA,RUNX2,MED12,ASXL1,SKI,KAT6A,TCF12
GO:0140096	catalytic activity, acting on a protein	30	2176	33	81	9606.ENSP00000204961,9606.ENSP00000264664,9606.ENSP00000268035,9606.ENSP00000271651,9606.ENSP00000277120,9606.ENSP00000288602,9606.ENSP00000295731,9606.ENSP00000296280,9606.ENSP00000301067,9606.ENSP00000316512,9606.ENSP00000322323,9606.ENSP00000327801,9606.ENSP00000332723,9606.ENSP00000339824,9606.ENSP00000340648,9606.ENSP00000340944,9606.ENSP00000351905,9606.ENSP00000358035,9606.ENSP00000363193,…	EFNB1,FGF10,IGF1R,CTSK,NTRK2,BRAF,IHH,MASP1,KMT2D,TLK2,FAM20C,P4HB,COLEC10,FGFR3,HUWE1,PTPN11,TGFBR2,ADAMTSL4,MED12,TGFBR1,PHEX,CWC27,FGF9,PPP3CA,PPP1CB,FGFR1,FGFR2,COLEC11,NEK1,MYH3
GO:0043425	bHLH transcription factor binding	4	29	133	85	9606.ENSP00000242261,9606.ENSP00000332973,9606.ENSP00000360493,9606.ENSP00000388940	TWIST1,SMAD3,RUNX2,TCF12
GO:0004714	transmembrane receptor protein tyrosine kinase activity	5	61	11	94	9606.ENSP00000268035,9606.ENSP00000277120,9606.ENSP00000339824,9606.ENSP00000393312,9606.ENSP00000410294	IGF1R,NTRK2,FGFR3,FGFR1,FGFR2
GO:1901363	heterocyclic compound binding	55	5305	2	94	9606.ENSP00000001146,9606.ENSP00000222329,9606.ENSP00000239243,9606.ENSP00000242261,9606.ENSP00000256078,9606.ENSP00000262238,9606.ENSP00000264657,9606.ENSP00000268035,9606.ENSP00000277120,9606.ENSP00000277225,9606.ENSP00000282928,9606.ENSP00000287239,9606.ENSP00000288602,9606.ENSP00000288840,9606.ENSP00000301067,9606.ENSP00000304502,9606.ENSP00000316512,9606.ENSP00000322323,9606.ENSP00000332744,…	CYP26B1,ERF,MSX2,TWIST1,KRAS,YY1,STAT3,IGF1R,NTRK2,ZNF462,ZIC1,KAT6B,BRAF,SMAD6,KMT2D,SIX2,TLK2,FAM20C,ALX4,SMAD3,FGFR3,HUWE1,LMX1B,GTF2E2,SON,NHEJ1,TGFBR2,TCF20,ALX3,GNAS,NFIA,RUNX2,ORC1,MED12,TGFBR1,ASXL1,HNRNPK,GLIS3,MSX1,TFAP2B,IRX5,GLI3,SOX6,KAT6A,TCF12,FGFR1,CDC45,FGFR2,COLEC11,RAB23,POR,NEK1,ZEB2,MYH3,RECQL4
GO:0004672	protein kinase activity	14	635	53	10	9606.ENSP00000204961,9606.ENSP00000264664,9606.ENSP00000268035,9606.ENSP00000277120,9606.ENSP00000288602,9606.ENSP00000316512,9606.ENSP00000322323,9606.ENSP00000339824,9606.ENSP00000351905,9606.ENSP00000364133,9606.ENSP00000371790,9606.ENSP00000393312,9606.ENSP00000410294,9606.ENSP00000424757	EFNB1,FGF10,IGF1R,NTRK2,BRAF,TLK2,FAM20C,FGFR3,TGFBR2,TGFBR1,FGF9,FGFR1,FGFR2,NEK1
GO:0005126	cytokine receptor binding	9	272	71	11	9606.ENSP00000245451,9606.ENSP00000264657,9606.ENSP00000288840,9606.ENSP00000332973,9606.ENSP00000351905,9606.ENSP00000355896,9606.ENSP00000363492,9606.ENSP00000364133,9606.ENSP00000370698	BMP4,STAT3,SMAD6,SMAD3,TGFBR2,TGFB2,GDF5,TGFBR1,IL6ST
GO:0097159	organic cyclic compound binding	55	5382	2	13	9606.ENSP00000001146,9606.ENSP00000222329,9606.ENSP00000239243,9606.ENSP00000242261,9606.ENSP00000256078,9606.ENSP00000262238,9606.ENSP00000264657,9606.ENSP00000268035,9606.ENSP00000277120,9606.ENSP00000277225,9606.ENSP00000282928,9606.ENSP00000287239,9606.ENSP00000288602,9606.ENSP00000288840,9606.ENSP00000301067,9606.ENSP00000304502,9606.ENSP00000316512,9606.ENSP00000322323,9606.ENSP00000332744,…	CYP26B1,ERF,MSX2,TWIST1,KRAS,YY1,STAT3,IGF1R,NTRK2,ZNF462,ZIC1,KAT6B,BRAF,SMAD6,KMT2D,SIX2,TLK2,FAM20C,ALX4,SMAD3,FGFR3,HUWE1,LMX1B,GTF2E2,SON,NHEJ1,TGFBR2,TCF20,ALX3,GNAS,NFIA,RUNX2,ORC1,MED12,TGFBR1,ASXL1,HNRNPK,GLIS3,MSX1,TFAP2B,IRX5,GLI3,SOX6,KAT6A,TCF12,FGFR1,CDC45,FGFR2,COLEC11,RAB23,POR,NEK1,ZEB2,MYH3,RECQL4
GO:0046872	metal ion binding	45	4087	23	14	9606.ENSP00000001146,9606.ENSP00000220562,9606.ENSP00000251268,9606.ENSP00000252744,9606.ENSP00000254958,9606.ENSP00000262238,9606.ENSP00000262644,9606.ENSP00000265471,9606.ENSP00000277225,9606.ENSP00000280551,9606.ENSP00000282928,9606.ENSP00000287239,9606.ENSP00000288602,9606.ENSP00000288840,9606.ENSP00000295731,9606.ENSP00000296280,9606.ENSP00000299314,9606.ENSP00000301067,9606.ENSP00000306999,…	CYP26B1,EXTL3,MEGF8,ZSWIM6,JAG1,YY1,IMPAD1,B3GAT3,ZNF462,SEC24D,ZIC1,KAT6B,BRAF,SMAD6,IHH,MASP1,GNPTAB,KMT2D,ESCO2,FAM20C,FBN1,SMAD3,LMX1B,TGFBR2,TCF20,GNAS,ALPL,TGFBR1,ASXL1,SKI,PHEX,GLIS3,PPP3CA,PPP1CB,GLI3,KAT6A,CCBE1,COLEC11,FREM1,FTO,NEK1,DPF2,RSPRY1,ZEB2,SLC25A24
GO:0016773	phosphotransferase activity, alcohol group as acceptor	15	767	48	19	9606.ENSP00000204961,9606.ENSP00000264664,9606.ENSP00000268035,9606.ENSP00000277120,9606.ENSP00000288602,9606.ENSP00000316512,9606.ENSP00000322323,9606.ENSP00000339824,9606.ENSP00000340944,9606.ENSP00000351905,9606.ENSP00000364133,9606.ENSP00000371790,9606.ENSP00000393312,9606.ENSP00000410294,9606.ENSP00000424757	EFNB1,FGF10,IGF1R,NTRK2,BRAF,TLK2,FAM20C,FGFR3,PTPN11,TGFBR2,TGFBR1,FGF9,FGFR1,FGFR2,NEK1
GO:0016251	RNA polymerase II general transcription initiation factor activity	3	14	152	20	9606.ENSP00000332973,9606.ENSP00000347684,9606.ENSP00000377265	SMAD3,LMX1B,TFAP2B
GO:0016301	kinase activity	15	835	44	41	9606.ENSP00000204961,9606.ENSP00000264664,9606.ENSP00000268035,9606.ENSP00000277120,9606.ENSP00000288602,9606.ENSP00000316512,9606.ENSP00000322323,9606.ENSP00000339824,9606.ENSP00000340944,9606.ENSP00000351905,9606.ENSP00000364133,9606.ENSP00000371790,9606.ENSP00000393312,9606.ENSP00000410294,9606.ENSP00000424757	EFNB1,FGF10,IGF1R,NTRK2,BRAF,TLK2,FAM20C,FGFR3,PTPN11,TGFBR2,TGFBR1,FGF9,FGFR1,FGFR2,NEK1
GO:0003682	chromatin binding	11	501	53	51	9606.ENSP00000264657,9606.ENSP00000282516,9606.ENSP00000288840,9606.ENSP00000332973,9606.ENSP00000360231,9606.ENSP00000360493,9606.ENSP00000360623,9606.ENSP00000363193,9606.ENSP00000377265,9606.ENSP00000379258,9606.ENSP00000405726	STAT3,NIPBL,SMAD6,SMAD3,NFIA,RUNX2,ORC1,MED12,TFAP2B,GLI3,CDC45
GO:0017018	myosin phosphatase activity	2	4	189	61	9606.ENSP00000378769,9606.ENSP00000464317	PPP1CB,MYH3
GO:0031852	mu-type opioid receptor binding	2	4	189	61	9606.ENSP00000358866,9606.ENSP00000360141	FLNA,GNAS
GO:0034714	type III transforming growth factor beta receptor binding	2	4	189	61	9606.ENSP00000351905,9606.ENSP00000355896	TGFBR2,TGFB2
GO:0044877	protein-containing complex binding	16	968	41	61	9606.ENSP00000256078,9606.ENSP00000268035,9606.ENSP00000271651,9606.ENSP00000282516,9606.ENSP00000304502,9606.ENSP00000323696,9606.ENSP00000325527,9606.ENSP00000327801,9606.ENSP00000332973,9606.ENSP00000337850,9606.ENSP00000340944,9606.ENSP00000358866,9606.ENSP00000360141,9606.ENSP00000404464,9606.ENSP00000413720,9606.ENSP00000464317	KRAS,IGF1R,CTSK,NIPBL,SIX2,CRTAP,FBN1,P4HB,SMAD3,KPTN,PTPN11,FLNA,GNAS,CCBE1,CDKN1C,MYH3
GO:0070412	R-SMAD binding	3	23	13	61	9606.ENSP00000288840,9606.ENSP00000332973,9606.ENSP00000454157	SMAD6,SMAD3,ZEB2
GO:0005539	glycosaminoglycan binding	7	219	69	62	9606.ENSP00000245451,9606.ENSP00000264664,9606.ENSP00000325527,9606.ENSP00000351905,9606.ENSP00000371790,9606.ENSP00000393312,9606.ENSP00000410294	BMP4,FGF10,FBN1,TGFBR2,FGF9,FGFR1,FGFR2
GO:0016772	transferase activity, transferring phosphorus-containing groups	16	982	4	63	9606.ENSP00000204961,9606.ENSP00000264664,9606.ENSP00000268035,9606.ENSP00000277120,9606.ENSP00000288602,9606.ENSP00000299314,9606.ENSP00000316512,9606.ENSP00000322323,9606.ENSP00000339824,9606.ENSP00000340944,9606.ENSP00000351905,9606.ENSP00000364133,9606.ENSP00000371790,9606.ENSP00000393312,9606.ENSP00000410294,9606.ENSP00000424757	EFNB1,FGF10,IGF1R,NTRK2,BRAF,GNPTAB,TLK2,FAM20C,FGFR3,PTPN11,TGFBR2,TGFBR1,FGF9,FGFR1,FGFR2,NEK1
GO:0008083	growth factor activity	6	160	76	65	9606.ENSP00000245451,9606.ENSP00000254958,9606.ENSP00000264664,9606.ENSP00000355896,9606.ENSP00000363492,9606.ENSP00000371790	BMP4,JAG1,FGF10,TGFB2,GDF5,FGF9
GO:0008201	heparin binding	6	161	76	66	9606.ENSP00000245451,9606.ENSP00000264664,9606.ENSP00000325527,9606.ENSP00000371790,9606.ENSP00000393312,9606.ENSP00000410294	BMP4,FGF10,FBN1,FGF9,FGFR1,FGFR2
GO:0019904	protein domain specific binding	13	706	45	66	9606.ENSP00000242261,9606.ENSP00000256078,9606.ENSP00000282516,9606.ENSP00000309714,9606.ENSP00000332744,9606.ENSP00000340944,9606.ENSP00000348984,9606.ENSP00000360493,9606.ENSP00000363193,9606.ENSP00000365439,9606.ENSP00000367797,9606.ENSP00000388940,9606.ENSP00000422168	TWIST1,KRAS,NIPBL,SH3PXD2B,ALX4,PTPN11,SON,RUNX2,MED12,HNRNPK,SKI,TCF12,SH3BP2
GO:0051427	hormone receptor binding	6	174	73	94	9606.ENSP00000264657,9606.ENSP00000332973,9606.ENSP00000340944,9606.ENSP00000360141,9606.ENSP00000363193,9606.ENSP00000364839	STAT3,SMAD3,PTPN11,GNAS,MED12,ASXL1
GO:0005114	type II transforming growth factor beta receptor binding	2	7	164	120	9606.ENSP00000355896,9606.ENSP00000364133	TGFB2,TGFBR1
GO:0140297	DNA-binding transcription factor binding	8	327	58	122	9606.ENSP00000242261,9606.ENSP00000264657,9606.ENSP00000332973,9606.ENSP00000360493,9606.ENSP00000363193,9606.ENSP00000364839,9606.ENSP00000367797,9606.ENSP00000388940	TWIST1,STAT3,SMAD3,RUNX2,MED12,ASXL1,SKI,TCF12
GO:0042056	chemoattractant activity	3	33	115	129	9606.ENSP00000245451,9606.ENSP00000264664,9606.ENSP00000332723	BMP4,FGF10,COLEC10
GO:0005113	patched binding	2	8	159	142	9606.ENSP00000249373,9606.ENSP00000295731	SMO,IHH
GO:0046983	protein dimerization activity	18	1301	33	156	9606.ENSP00000242261,9606.ENSP00000264657,9606.ENSP00000277120,9606.ENSP00000296280,9606.ENSP00000317902,9606.ENSP00000327801,9606.ENSP00000332744,9606.ENSP00000332973,9606.ENSP00000355896,9606.ENSP00000358866,9606.ENSP00000367028,9606.ENSP00000370698,9606.ENSP00000377265,9606.ENSP00000378323,9606.ENSP00000379644,9606.ENSP00000388940,9606.ENSP00000393312,9606.ENSP00000410294	TWIST1,STAT3,NTRK2,MASP1,CEP57,P4HB,ALX4,SMAD3,TGFB2,FLNA,TCOF1,IL6ST,TFAP2B,PPP3CA,SOX6,TCF12,FGFR1,FGFR2
GO:0042802	identical protein binding	22	1754	29	164	9606.ENSP00000242261,9606.ENSP00000256078,9606.ENSP00000264657,9606.ENSP00000268035,9606.ENSP00000277120,9606.ENSP00000288602,9606.ENSP00000288840,9606.ENSP00000296280,9606.ENSP00000317902,9606.ENSP00000325527,9606.ENSP00000332973,9606.ENSP00000339824,9606.ENSP00000342924,9606.ENSP00000355896,9606.ENSP00000358866,9606.ENSP00000363492,9606.ENSP00000365439,9606.ENSP00000370698,9606.ENSP00000377265,…	TWIST1,KRAS,STAT3,IGF1R,NTRK2,BRAF,SMAD6,MASP1,CEP57,FBN1,SMAD3,FGFR3,MCPH1,TGFB2,FLNA,GDF5,HNRNPK,IL6ST,TFAP2B,TCF12,FGFR1,FGFR2
GO:0005509	calcium ion binding	12	700	42	165	9606.ENSP00000251268,9606.ENSP00000254958,9606.ENSP00000288602,9606.ENSP00000295731,9606.ENSP00000296280,9606.ENSP00000299314,9606.ENSP00000322323,9606.ENSP00000325527,9606.ENSP00000378323,9606.ENSP00000404464,9606.ENSP00000411770,9606.ENSP00000457733	MEGF8,JAG1,BRAF,IHH,MASP1,GNPTAB,FAM20C,FBN1,PPP3CA,CCBE1,COLEC11,SLC25A24
GO:0034713	type I transforming growth factor beta receptor binding	2	9	153	165	9606.ENSP00000288840,9606.ENSP00000351905	SMAD6,TGFBR2
GO:0046982	protein heterodimerization activity	10	519	47	165	9606.ENSP00000242261,9606.ENSP00000327801,9606.ENSP00000332744,9606.ENSP00000332973,9606.ENSP00000355896,9606.ENSP00000367028,9606.ENSP00000377265,9606.ENSP00000378323,9606.ENSP00000379644,9606.ENSP00000388940	TWIST1,P4HB,ALX4,SMAD3,TGFB2,TCOF1,TFAP2B,PPP3CA,SOX6,TCF12
GO:0005024	transforming growth factor beta-activated receptor activity	2	10	149	182	9606.ENSP00000351905,9606.ENSP00000364133	TGFBR2,TGFBR1
GO:0016740	transferase activity	26	2250	25	182	9606.ENSP00000204961,9606.ENSP00000220562,9606.ENSP00000263083,9606.ENSP00000264664,9606.ENSP00000265471,9606.ENSP00000268035,9606.ENSP00000277120,9606.ENSP00000287239,9606.ENSP00000288602,9606.ENSP00000299314,9606.ENSP00000301067,9606.ENSP00000306999,9606.ENSP00000316512,9606.ENSP00000322323,9606.ENSP00000339824,9606.ENSP00000340648,9606.ENSP00000340944,9606.ENSP00000351905,9606.ENSP00000363193,…	EFNB1,EXTL3,DPH1,FGF10,B3GAT3,IGF1R,NTRK2,KAT6B,BRAF,GNPTAB,KMT2D,ESCO2,TLK2,FAM20C,FGFR3,HUWE1,PTPN11,TGFBR2,MED12,TGFBR1,PSAT1,FGF9,KAT6A,FGFR1,FGFR2,NEK1
GO:0031748	D1 dopamine receptor binding	2	10	149	182	9606.ENSP00000340944,9606.ENSP00000360141	PTPN11,GNAS
GO:0042803	protein homodimerization activity	13	830	38	209	9606.ENSP00000242261,9606.ENSP00000264657,9606.ENSP00000277120,9606.ENSP00000296280,9606.ENSP00000317902,9606.ENSP00000332973,9606.ENSP00000355896,9606.ENSP00000358866,9606.ENSP00000370698,9606.ENSP00000377265,9606.ENSP00000388940,9606.ENSP00000393312,9606.ENSP00000410294	TWIST1,STAT3,NTRK2,MASP1,CEP57,SMAD3,TGFB2,FLNA,IL6ST,TFAP2B,TCF12,FGFR1,FGFR2
GO:0043138	3'-5' DNA helicase activity	2	11	145	209	9606.ENSP00000405726,9606.ENSP00000482313	CDC45,RECQL4
GO:0043560	insulin receptor substrate binding	2	11	145	209	9606.ENSP00000268035,9606.ENSP00000340944	IGF1R,PTPN11
GO:0070410	co-SMAD binding	2	11	145	209	9606.ENSP00000288840,9606.ENSP00000332973	SMAD6,SMAD3
GO:0070411	I-SMAD binding	2	11	145	209	9606.ENSP00000288840,9606.ENSP00000364133	SMAD6,TGFBR1
GO:0008080	N-acetyltransferase activity	3	46	10	247	9606.ENSP00000287239,9606.ENSP00000306999,9606.ENSP00000380136	KAT6B,ESCO2,KAT6A
GO:0035259	glucocorticoid receptor binding	2	13	137	257	9606.ENSP00000264657,9606.ENSP00000332973	STAT3,SMAD3
GO:0070696	transmembrane receptor protein serine/threonine kinase binding	2	13	137	257	9606.ENSP00000245451,9606.ENSP00000288840	BMP4,SMAD6
GO:0001227	DNA-binding transcription repressor activity, RNA polymerase II-specific	6	229	61	258	9606.ENSP00000222329,9606.ENSP00000239243,9606.ENSP00000262238,9606.ENSP00000372170,9606.ENSP00000379644,9606.ENSP00000454157	ERF,MSX2,YY1,MSX1,SOX6,ZEB2
GO:0019955	cytokine binding	4	99	79	269	9606.ENSP00000351905,9606.ENSP00000363492,9606.ENSP00000364133,9606.ENSP00000370698	TGFBR2,GDF5,TGFBR1,IL6ST
GO:0097367	carbohydrate derivative binding	24	2163	23	368	9606.ENSP00000245451,9606.ENSP00000256078,9606.ENSP00000264664,9606.ENSP00000268035,9606.ENSP00000271651,9606.ENSP00000277120,9606.ENSP00000288602,9606.ENSP00000316512,9606.ENSP00000322323,9606.ENSP00000325527,9606.ENSP00000339824,9606.ENSP00000351905,9606.ENSP00000360141,9606.ENSP00000360493,9606.ENSP00000360623,9606.ENSP00000364133,9606.ENSP00000371790,9606.ENSP00000393312,9606.ENSP00000410294,…	BMP4,KRAS,FGF10,IGF1R,CTSK,NTRK2,BRAF,TLK2,FAM20C,FBN1,FGFR3,TGFBR2,GNAS,RUNX2,ORC1,TGFBR1,FGF9,FGFR1,FGFR2,RAB23,POR,NEK1,MYH3,RECQL4
GO:0051428	peptide hormone receptor binding	2	18	123	412	9606.ENSP00000340944,9606.ENSP00000360141	PTPN11,GNAS
GO:0071837	HMG box domain binding	2	18	123	412	9606.ENSP00000332744,9606.ENSP00000388940	ALX4,TCF12
GO:0000217	DNA secondary structure binding	2	19	121	435	9606.ENSP00000262238,9606.ENSP00000482313	YY1,RECQL4
GO:0005518	collagen binding	3	61	88	435	9606.ENSP00000271651,9606.ENSP00000332973,9606.ENSP00000404464	CTSK,SMAD3,CCBE1
GO:0005537	mannose binding	2	19	121	435	9606.ENSP00000332723,9606.ENSP00000411770	COLEC10,COLEC11
GO:0016791	phosphatase activity	6	262	55	435	9606.ENSP00000262644,9606.ENSP00000340944,9606.ENSP00000363973,9606.ENSP00000378323,9606.ENSP00000378769,9606.ENSP00000464317	IMPAD1,PTPN11,ALPL,PPP3CA,PPP1CB,MYH3
GO:0050431	transforming growth factor beta binding	2	19	121	435	9606.ENSP00000351905,9606.ENSP00000364133	TGFBR2,TGFBR1
GO:0070491	repressing transcription factor binding	3	60	89	435	9606.ENSP00000264657,9606.ENSP00000360493,9606.ENSP00000367797	STAT3,RUNX2,SKI
GO:0003712	transcription coregulator activity	9	534	41	443	9606.ENSP00000222329,9606.ENSP00000239243,9606.ENSP00000262238,9606.ENSP00000352463,9606.ENSP00000363193,9606.ENSP00000364839,9606.ENSP00000367797,9606.ENSP00000377265,9606.ENSP00000380136	ERF,MSX2,YY1,TCF20,MED12,ASXL1,SKI,TFAP2B,KAT6A

## Sheet: Table S4_GO enrichment KEGG
#term ID	term description	observed gene count	background gene count	strength	false discovery rate	matching proteins in your network (IDs)	matching proteins in your network (labels)
hsa05200	Pathways in cancer	20	515	78	3.9e-06	9606.ENSP00000245451,9606.ENSP00000249373,9606.ENSP00000254958,9606.ENSP00000256078,9606.ENSP00000264657,9606.ENSP00000264664,9606.ENSP00000268035,9606.ENSP00000288602,9606.ENSP00000294304,9606.ENSP00000332973,9606.ENSP00000339824,9606.ENSP00000351905,9606.ENSP00000355896,9606.ENSP00000360141,9606.ENSP00000364133,9606.ENSP00000370698,9606.ENSP00000371790,9606.ENSP00000379258,9606.ENSP00000393312,…	BMP4,SMO,JAG1,KRAS,STAT3,FGF10,IGF1R,BRAF,LRP5,SMAD3,FGFR3,TGFBR2,TGFB2,GNAS,TGFBR1,IL6ST,FGF9,GLI3,FGFR1,FGFR2
hsa04010	MAPK signaling pathway	14	293	87	8.39e-05	9606.ENSP00000256078,9606.ENSP00000264664,9606.ENSP00000268035,9606.ENSP00000277120,9606.ENSP00000288602,9606.ENSP00000339824,9606.ENSP00000351905,9606.ENSP00000355896,9606.ENSP00000358866,9606.ENSP00000364133,9606.ENSP00000371790,9606.ENSP00000378323,9606.ENSP00000393312,9606.ENSP00000410294	KRAS,FGF10,IGF1R,NTRK2,BRAF,FGFR3,TGFBR2,TGFB2,FLNA,TGFBR1,FGF9,PPP3CA,FGFR1,FGFR2
hsa05205	Proteoglycans in cancer	12	195	98	8.39e-05	9606.ENSP00000242261,9606.ENSP00000249373,9606.ENSP00000256078,9606.ENSP00000264657,9606.ENSP00000268035,9606.ENSP00000288602,9606.ENSP00000295731,9606.ENSP00000340944,9606.ENSP00000355896,9606.ENSP00000358866,9606.ENSP00000378769,9606.ENSP00000393312	TWIST1,SMO,KRAS,STAT3,IGF1R,BRAF,IHH,PTPN11,TGFB2,FLNA,PPP1CB,FGFR1
hsa04550	Signaling pathways regulating pluripotency of stem cells	10	138	105	0.000178	9606.ENSP00000245451,9606.ENSP00000256078,9606.ENSP00000264657,9606.ENSP00000268035,9606.ENSP00000332973,9606.ENSP00000339824,9606.ENSP00000370698,9606.ENSP00000380136,9606.ENSP00000393312,9606.ENSP00000410294	BMP4,KRAS,STAT3,IGF1R,SMAD3,FGFR3,IL6ST,KAT6A,FGFR1,FGFR2
hsa05226	Gastric cancer	10	147	102	0.000249	9606.ENSP00000256078,9606.ENSP00000264664,9606.ENSP00000288602,9606.ENSP00000294304,9606.ENSP00000332973,9606.ENSP00000351905,9606.ENSP00000355896,9606.ENSP00000364133,9606.ENSP00000371790,9606.ENSP00000410294	KRAS,FGF10,BRAF,LRP5,SMAD3,TGFBR2,TGFB2,TGFBR1,FGF9,FGFR2
hsa05212	Pancreatic cancer	7	74	116	0.0026	9606.ENSP00000256078,9606.ENSP00000264657,9606.ENSP00000288602,9606.ENSP00000332973,9606.ENSP00000351905,9606.ENSP00000355896,9606.ENSP00000364133	KRAS,STAT3,BRAF,SMAD3,TGFBR2,TGFB2,TGFBR1
hsa05220	Chronic myeloid leukemia	7	76	115	0.00264	9606.ENSP00000256078,9606.ENSP00000288602,9606.ENSP00000332973,9606.ENSP00000340944,9606.ENSP00000351905,9606.ENSP00000355896,9606.ENSP00000364133	KRAS,BRAF,SMAD3,PTPN11,TGFBR2,TGFB2,TGFBR1
hsa04350	TGF-beta signaling pathway	7	83	111	0.004	9606.ENSP00000245451,9606.ENSP00000288840,9606.ENSP00000332973,9606.ENSP00000351905,9606.ENSP00000355896,9606.ENSP00000363492,9606.ENSP00000364133	BMP4,SMAD6,SMAD3,TGFBR2,TGFB2,GDF5,TGFBR1
hsa04068	FoxO signaling pathway	8	130	98	0.00596	9606.ENSP00000256078,9606.ENSP00000264657,9606.ENSP00000268035,9606.ENSP00000288602,9606.ENSP00000332973,9606.ENSP00000351905,9606.ENSP00000355896,9606.ENSP00000364133	KRAS,STAT3,IGF1R,BRAF,SMAD3,TGFBR2,TGFB2,TGFBR1
hsa05224	Breast cancer	8	147	92	13	9606.ENSP00000254958,9606.ENSP00000256078,9606.ENSP00000264664,9606.ENSP00000268035,9606.ENSP00000288602,9606.ENSP00000294304,9606.ENSP00000371790,9606.ENSP00000393312	JAG1,KRAS,FGF10,IGF1R,BRAF,LRP5,FGF9,FGFR1
hsa04015	Rap1 signaling pathway	9	203	83	15	9606.ENSP00000256078,9606.ENSP00000264664,9606.ENSP00000268035,9606.ENSP00000288602,9606.ENSP00000339824,9606.ENSP00000360141,9606.ENSP00000371790,9606.ENSP00000393312,9606.ENSP00000410294	KRAS,FGF10,IGF1R,BRAF,FGFR3,GNAS,FGF9,FGFR1,FGFR2
hsa05218	Melanoma	6	72	111	16	9606.ENSP00000256078,9606.ENSP00000264664,9606.ENSP00000268035,9606.ENSP00000288602,9606.ENSP00000371790,9606.ENSP00000393312	KRAS,FGF10,IGF1R,BRAF,FGF9,FGFR1
hsa05225	Hepatocellular carcinoma	8	163	88	20	9606.ENSP00000256078,9606.ENSP00000268035,9606.ENSP00000288602,9606.ENSP00000294304,9606.ENSP00000332973,9606.ENSP00000351905,9606.ENSP00000355896,9606.ENSP00000364133	KRAS,IGF1R,BRAF,LRP5,SMAD3,TGFBR2,TGFB2,TGFBR1
hsa01521	EGFR tyrosine kinase inhibitor resistance	6	78	107	21	9606.ENSP00000256078,9606.ENSP00000264657,9606.ENSP00000268035,9606.ENSP00000288602,9606.ENSP00000339824,9606.ENSP00000410294	KRAS,STAT3,IGF1R,BRAF,FGFR3,FGFR2
hsa04014	Ras signaling pathway	9	228	78	27	9606.ENSP00000256078,9606.ENSP00000264664,9606.ENSP00000268035,9606.ENSP00000277120,9606.ENSP00000339824,9606.ENSP00000340944,9606.ENSP00000371790,9606.ENSP00000393312,9606.ENSP00000410294	KRAS,FGF10,IGF1R,NTRK2,FGFR3,PTPN11,FGF9,FGFR1,FGFR2
hsa05210	Colorectal cancer	6	85	104	29	9606.ENSP00000256078,9606.ENSP00000288602,9606.ENSP00000332973,9606.ENSP00000351905,9606.ENSP00000355896,9606.ENSP00000364133	KRAS,BRAF,SMAD3,TGFBR2,TGFB2,TGFBR1
hsa04933	AGE-RAGE signaling pathway in diabetic complications	6	98	97	58	9606.ENSP00000256078,9606.ENSP00000264657,9606.ENSP00000332973,9606.ENSP00000351905,9606.ENSP00000355896,9606.ENSP00000364133	KRAS,STAT3,SMAD3,TGFBR2,TGFB2,TGFBR1
hsa04390	Hippo signaling pathway	7	152	85	67	9606.ENSP00000245451,9606.ENSP00000332973,9606.ENSP00000351905,9606.ENSP00000355896,9606.ENSP00000363492,9606.ENSP00000364133,9606.ENSP00000378769	BMP4,SMAD3,TGFBR2,TGFB2,GDF5,TGFBR1,PPP1CB
hsa04659	Th17 cell differentiation	6	102	96	67	9606.ENSP00000264657,9606.ENSP00000332973,9606.ENSP00000351905,9606.ENSP00000364133,9606.ENSP00000370698,9606.ENSP00000378323	STAT3,SMAD3,TGFBR2,TGFBR1,IL6ST,PPP3CA
hsa04810	Regulation of actin cytoskeleton	8	205	78	67	9606.ENSP00000256078,9606.ENSP00000264664,9606.ENSP00000288602,9606.ENSP00000339824,9606.ENSP00000371790,9606.ENSP00000378769,9606.ENSP00000393312,9606.ENSP00000410294	KRAS,FGF10,BRAF,FGFR3,FGF9,PPP1CB,FGFR1,FGFR2
hsa04218	Cellular senescence	7	156	84	74	9606.ENSP00000256078,9606.ENSP00000332973,9606.ENSP00000351905,9606.ENSP00000355896,9606.ENSP00000364133,9606.ENSP00000378323,9606.ENSP00000378769	KRAS,SMAD3,TGFBR2,TGFB2,TGFBR1,PPP3CA,PPP1CB
hsa04520	Adherens junction	5	71	104	10	9606.ENSP00000268035,9606.ENSP00000332973,9606.ENSP00000351905,9606.ENSP00000364133,9606.ENSP00000393312	IGF1R,SMAD3,TGFBR2,TGFBR1,FGFR1
hsa05166	HTLV-I infection	8	250	69	20	9606.ENSP00000239243,9606.ENSP00000256078,9606.ENSP00000332973,9606.ENSP00000351905,9606.ENSP00000355896,9606.ENSP00000364133,9606.ENSP00000372170,9606.ENSP00000378323	MSX2,KRAS,SMAD3,TGFBR2,TGFB2,TGFBR1,MSX1,PPP3CA
hsa04340	Hedgehog signaling pathway	4	46	113	21	9606.ENSP00000249373,9606.ENSP00000264956,9606.ENSP00000295731,9606.ENSP00000379258	SMO,EVC,IHH,GLI3
hsa01522	Endocrine resistance	5	95	91	32	9606.ENSP00000254958,9606.ENSP00000256078,9606.ENSP00000268035,9606.ENSP00000288602,9606.ENSP00000360141	JAG1,KRAS,IGF1R,BRAF,GNAS
hsa05206	MicroRNAs in cancer	6	149	79	33	9606.ENSP00000256078,9606.ENSP00000264657,9606.ENSP00000339824,9606.ENSP00000355896,9606.ENSP00000365439,9606.ENSP00000454157	KRAS,STAT3,FGFR3,TGFB2,HNRNPK,ZEB2
hsa05215	Prostate cancer	5	97	9	33	9606.ENSP00000256078,9606.ENSP00000268035,9606.ENSP00000288602,9606.ENSP00000393312,9606.ENSP00000410294	KRAS,IGF1R,BRAF,FGFR1,FGFR2
hsa05142	Chagas disease (American trypanosomiasis)	5	101	88	38	9606.ENSP00000332973,9606.ENSP00000351905,9606.ENSP00000355896,9606.ENSP00000360141,9606.ENSP00000364133	SMAD3,TGFBR2,TGFB2,GNAS,TGFBR1
hsa04730	Long-term depression	4	60	101	46	9606.ENSP00000256078,9606.ENSP00000268035,9606.ENSP00000288602,9606.ENSP00000360141	KRAS,IGF1R,BRAF,GNAS
hsa04720	Long-term potentiation	4	64	98	55	9606.ENSP00000256078,9606.ENSP00000288602,9606.ENSP00000378323,9606.ENSP00000378769	KRAS,BRAF,PPP3CA,PPP1CB
hsa05230	Central carbon metabolism in cancer	4	65	98	57	9606.ENSP00000256078,9606.ENSP00000339824,9606.ENSP00000393312,9606.ENSP00000410294	KRAS,FGFR3,FGFR1,FGFR2
hsa05211	Renal cell carcinoma	4	68	96	64	9606.ENSP00000256078,9606.ENSP00000288602,9606.ENSP00000340944,9606.ENSP00000355896	KRAS,BRAF,PTPN11,TGFB2
hsa04110	Cell cycle	5	123	8	75	9606.ENSP00000332973,9606.ENSP00000355896,9606.ENSP00000360623,9606.ENSP00000405726,9606.ENSP00000413720	SMAD3,TGFB2,ORC1,CDC45,CDKN1C
hsa04380	Osteoclast differentiation	5	124	79	75	9606.ENSP00000271651,9606.ENSP00000351905,9606.ENSP00000355896,9606.ENSP00000364133,9606.ENSP00000378323	CTSK,TGFBR2,TGFB2,TGFBR1,PPP3CA
hsa04650	Natural killer cell mediated cytotoxicity	5	124	79	75	9606.ENSP00000256078,9606.ENSP00000288602,9606.ENSP00000340944,9606.ENSP00000378323,9606.ENSP00000422168	KRAS,BRAF,PTPN11,PPP3CA,SH3BP2
hsa04926	Relaxin signaling pathway	5	130	77	86	9606.ENSP00000256078,9606.ENSP00000332973,9606.ENSP00000351905,9606.ENSP00000360141,9606.ENSP00000364133	KRAS,SMAD3,TGFBR2,GNAS,TGFBR1
hsa04151	PI3K-Akt signaling pathway	8	348	55	101	9606.ENSP00000256078,9606.ENSP00000264664,9606.ENSP00000268035,9606.ENSP00000277120,9606.ENSP00000339824,9606.ENSP00000371790,9606.ENSP00000393312,9606.ENSP00000410294	KRAS,FGF10,IGF1R,NTRK2,FGFR3,FGF9,FGFR1,FGFR2
hsa05034	Alcoholism	5	142	73	119	9606.ENSP00000256078,9606.ENSP00000277120,9606.ENSP00000288602,9606.ENSP00000360141,9606.ENSP00000378769	KRAS,NTRK2,BRAF,GNAS,PPP1CB
hsa05161	Hepatitis B	5	142	73	119	9606.ENSP00000256078,9606.ENSP00000264657,9606.ENSP00000332973,9606.ENSP00000355896,9606.ENSP00000364133	KRAS,STAT3,SMAD3,TGFB2,TGFBR1
hsa05219	Bladder cancer	3	41	105	122	9606.ENSP00000256078,9606.ENSP00000288602,9606.ENSP00000339824	KRAS,BRAF,FGFR3
hsa04144	Endocytosis	6	242	58	227	9606.ENSP00000268035,9606.ENSP00000332973,9606.ENSP00000339824,9606.ENSP00000351905,9606.ENSP00000364133,9606.ENSP00000410294	IGF1R,SMAD3,FGFR3,TGFBR2,TGFBR1,FGFR2
hsa04360	Axon guidance	5	173	65	242	9606.ENSP00000204961,9606.ENSP00000249373,9606.ENSP00000256078,9606.ENSP00000340944,9606.ENSP00000378323	EFNB1,SMO,KRAS,PTPN11,PPP3CA
hsa04722	Neurotrophin signaling pathway	4	116	73	296	9606.ENSP00000256078,9606.ENSP00000277120,9606.ENSP00000288602,9606.ENSP00000340944	KRAS,NTRK2,BRAF,PTPN11
hsa05203	Viral carcinogenesis	5	183	62	296	9606.ENSP00000256078,9606.ENSP00000264657,9606.ENSP00000348168,9606.ENSP00000365439,9606.ENSP00000370698	KRAS,STAT3,GTF2E2,HNRNPK,IL6ST
hsa04060	Cytokine-cytokine receptor interaction	6	263	55	303	9606.ENSP00000351905,9606.ENSP00000355896,9606.ENSP00000363492,9606.ENSP00000364133,9606.ENSP00000370698,9606.ENSP00000450565	TGFBR2,TGFB2,GDF5,TGFBR1,IL6ST,IL11RA
hsa05321	Inflammatory bowel disease (IBD)	3	62	87	316	9606.ENSP00000264657,9606.ENSP00000332973,9606.ENSP00000355896	STAT3,SMAD3,TGFB2
hsa05217	Basal cell carcinoma	3	63	87	323	9606.ENSP00000245451,9606.ENSP00000249373,9606.ENSP00000379258	BMP4,SMO,GLI3
hsa05031	Amphetamine addiction	3	65	85	343	9606.ENSP00000360141,9606.ENSP00000378323,9606.ENSP00000378769	GNAS,PPP3CA,PPP1CB
hsa05221	Acute myeloid leukemia	3	66	85	349	9606.ENSP00000256078,9606.ENSP00000264657,9606.ENSP00000288602	KRAS,STAT3,BRAF
hsa05223	Non-small cell lung cancer	3	66	85	349	9606.ENSP00000256078,9606.ENSP00000264657,9606.ENSP00000288602	KRAS,STAT3,BRAF
hsa05214	Glioma	3	68	83	363	9606.ENSP00000256078,9606.ENSP00000268035,9606.ENSP00000288602	KRAS,IGF1R,BRAF
hsa00534	Glycosaminoglycan biosynthesis - heparan sulfate / heparin	2	24	111	392	9606.ENSP00000220562,9606.ENSP00000265471	EXTL3,B3GAT3
hsa04371	Apelin signaling pathway	4	133	67	392	9606.ENSP00000254958,9606.ENSP00000256078,9606.ENSP00000332973,9606.ENSP00000364133	JAG1,KRAS,SMAD3,TGFBR1

## Sheet: Table S5_GO enrichment Process
#term ID	term description	observed gene count	background gene count	strength	false discovery rate	matching proteins in your network (IDs)	matching proteins in your network (labels)
GO:0001501	skeletal system development	43	457	116	3.2e-31	9606.ENSP00000001146,9606.ENSP00000239243,9606.ENSP00000242261,9606.ENSP00000245451,9606.ENSP00000251268,9606.ENSP00000262644,9606.ENSP00000264956,9606.ENSP00000282516,9606.ENSP00000294304,9606.ENSP00000295731,9606.ENSP00000304502,9606.ENSP00000309714,9606.ENSP00000322323,9606.ENSP00000325527,9606.ENSP00000332744,9606.ENSP00000332973,9606.ENSP00000339824,9606.ENSP00000340944,9606.ENSP00000342924,…	CYP26B1,MSX2,TWIST1,BMP4,MEGF8,IMPAD1,EVC,NIPBL,LRP5,IHH,SIX2,SH3PXD2B,FAM20C,FBN1,ALX4,SMAD3,FGFR3,PTPN11,MCPH1,TGFBR2,TGFB2,ALX3,GNAS,RUNX2,MED12,GDF5,ALPL,TGFBR1,ASXL1,TCOF1,SKI,PHEX,FGF9,MSX1,IRX5,GLI3,SOX6,WDR19,FGFR1,IFT140,FGFR2,FREM1,RAB23
GO:0048705	skeletal system morphogenesis	31	204	137	7.78e-27	9606.ENSP00000001146,9606.ENSP00000239243,9606.ENSP00000242261,9606.ENSP00000245451,9606.ENSP00000251268,9606.ENSP00000262644,9606.ENSP00000282516,9606.ENSP00000294304,9606.ENSP00000295731,9606.ENSP00000304502,9606.ENSP00000309714,9606.ENSP00000332744,9606.ENSP00000332973,9606.ENSP00000339824,9606.ENSP00000351905,9606.ENSP00000358807,9606.ENSP00000360141,9606.ENSP00000360493,9606.ENSP00000363193,…	CYP26B1,MSX2,TWIST1,BMP4,MEGF8,IMPAD1,NIPBL,LRP5,IHH,SIX2,SH3PXD2B,ALX4,SMAD3,FGFR3,TGFBR2,ALX3,GNAS,RUNX2,MED12,ALPL,TGFBR1,SKI,MSX1,IRX5,GLI3,WDR19,FGFR1,IFT140,FGFR2,FREM1,RAB23
GO:0009887	animal organ morphogenesis	48	865	93	2.83e-26	9606.ENSP00000001146,9606.ENSP00000239243,9606.ENSP00000242261,9606.ENSP00000245451,9606.ENSP00000249373,9606.ENSP00000251268,9606.ENSP00000254958,9606.ENSP00000256078,9606.ENSP00000262238,9606.ENSP00000262644,9606.ENSP00000264657,9606.ENSP00000264664,9606.ENSP00000277120,9606.ENSP00000282516,9606.ENSP00000282928,9606.ENSP00000288602,9606.ENSP00000288840,9606.ENSP00000294304,9606.ENSP00000295731,…	CYP26B1,MSX2,TWIST1,BMP4,SMO,MEGF8,JAG1,KRAS,YY1,IMPAD1,STAT3,FGF10,NTRK2,NIPBL,ZIC1,BRAF,SMAD6,LRP5,IHH,IFT122,SIX2,SH3PXD2B,FAM20C,FBN1,ALX4,SMAD3,FGFR3,TGFBR2,TGFB2,ALX3,GNAS,RUNX2,MED12,ALPL,TGFBR1,ASXL1,SKI,FGF9,MSX1,TFAP2B,IRX5,GLI3,WDR19,FGFR1,IFT140,FGFR2,FREM1,RAB23
GO:1904888	cranial skeletal system development	23	66	173	3.8e-26	9606.ENSP00000239243,9606.ENSP00000242261,9606.ENSP00000245451,9606.ENSP00000251268,9606.ENSP00000282516,9606.ENSP00000304502,9606.ENSP00000309714,9606.ENSP00000332723,9606.ENSP00000332973,9606.ENSP00000351905,9606.ENSP00000355896,9606.ENSP00000358807,9606.ENSP00000360141,9606.ENSP00000360493,9606.ENSP00000363193,9606.ENSP00000364133,9606.ENSP00000378132,9606.ENSP00000379258,9606.ENSP00000382717,…	MSX2,TWIST1,BMP4,MEGF8,NIPBL,SIX2,SH3PXD2B,COLEC10,SMAD3,TGFBR2,TGFB2,ALX3,GNAS,RUNX2,MED12,TGFBR1,IRX5,GLI3,WDR19,IFT140,FGFR2,FREM1,RAB23
GO:0035108	limb morphogenesis	27	147	145	4.42e-25	9606.ENSP00000001146,9606.ENSP00000239243,9606.ENSP00000242261,9606.ENSP00000245451,9606.ENSP00000251268,9606.ENSP00000262644,9606.ENSP00000264664,9606.ENSP00000282516,9606.ENSP00000294304,9606.ENSP00000295731,9606.ENSP00000296266,9606.ENSP00000332744,9606.ENSP00000355896,9606.ENSP00000358807,9606.ENSP00000360141,9606.ENSP00000360493,9606.ENSP00000363492,9606.ENSP00000367797,9606.ENSP00000371790,…	CYP26B1,MSX2,TWIST1,BMP4,MEGF8,IMPAD1,FGF10,NIPBL,LRP5,IHH,IFT122,ALX4,TGFB2,ALX3,GNAS,RUNX2,GDF5,SKI,FGF9,MSX1,TFAP2B,GLI3,WDR19,FGFR1,IFT140,FGFR2,MYH3
GO:0030326	embryonic limb morphogenesis	24	126	147	2.19e-22	9606.ENSP00000001146,9606.ENSP00000239243,9606.ENSP00000242261,9606.ENSP00000245451,9606.ENSP00000251268,9606.ENSP00000262644,9606.ENSP00000282516,9606.ENSP00000294304,9606.ENSP00000295731,9606.ENSP00000296266,9606.ENSP00000332744,9606.ENSP00000355896,9606.ENSP00000358807,9606.ENSP00000360141,9606.ENSP00000360493,9606.ENSP00000363492,9606.ENSP00000367797,9606.ENSP00000371790,9606.ENSP00000372170,…	CYP26B1,MSX2,TWIST1,BMP4,MEGF8,IMPAD1,NIPBL,LRP5,IHH,IFT122,ALX4,TGFB2,ALX3,GNAS,RUNX2,GDF5,SKI,FGF9,MSX1,GLI3,WDR19,FGFR1,IFT140,MYH3
GO:0060348	bone development	25	166	137	2.63e-21	9606.ENSP00000001146,9606.ENSP00000239243,9606.ENSP00000242261,9606.ENSP00000245451,9606.ENSP00000251268,9606.ENSP00000262644,9606.ENSP00000294304,9606.ENSP00000295731,9606.ENSP00000309714,9606.ENSP00000322323,9606.ENSP00000339824,9606.ENSP00000340944,9606.ENSP00000342924,9606.ENSP00000351905,9606.ENSP00000360141,9606.ENSP00000360493,9606.ENSP00000363973,9606.ENSP00000364839,9606.ENSP00000367797,…	CYP26B1,MSX2,TWIST1,BMP4,MEGF8,IMPAD1,LRP5,IHH,SH3PXD2B,FAM20C,FGFR3,PTPN11,MCPH1,TGFBR2,GNAS,RUNX2,ALPL,ASXL1,SKI,PHEX,MSX1,GLI3,FGFR2,FREM1,RAB23
GO:0048598	embryonic morphogenesis	36	545	101	4.17e-21	9606.ENSP00000001146,9606.ENSP00000239243,9606.ENSP00000242261,9606.ENSP00000245451,9606.ENSP00000249373,9606.ENSP00000251268,9606.ENSP00000262644,9606.ENSP00000264664,9606.ENSP00000282516,9606.ENSP00000282928,9606.ENSP00000294304,9606.ENSP00000295731,9606.ENSP00000296266,9606.ENSP00000304502,9606.ENSP00000325527,9606.ENSP00000332744,9606.ENSP00000332973,9606.ENSP00000351905,9606.ENSP00000355896,…	CYP26B1,MSX2,TWIST1,BMP4,SMO,MEGF8,IMPAD1,FGF10,NIPBL,ZIC1,LRP5,IHH,IFT122,SIX2,FBN1,ALX4,SMAD3,TGFBR2,TGFB2,ALX3,GNAS,RUNX2,MED12,GDF5,TGFBR1,SKI,FGF9,MSX1,IRX5,GLI3,WDR19,FGFR1,IFT140,FGFR2,ZEB2,MYH3
GO:0048513	animal organ development	70	2926	57	5.67e-21	9606.ENSP00000001146,9606.ENSP00000193322,9606.ENSP00000204961,9606.ENSP00000239243,9606.ENSP00000242261,9606.ENSP00000245451,9606.ENSP00000249373,9606.ENSP00000251268,9606.ENSP00000254958,9606.ENSP00000256078,9606.ENSP00000262238,9606.ENSP00000262644,9606.ENSP00000264657,9606.ENSP00000264664,9606.ENSP00000264956,9606.ENSP00000277120,9606.ENSP00000282516,9606.ENSP00000282928,9606.ENSP00000288602,…	CYP26B1,OSTM1,EFNB1,MSX2,TWIST1,BMP4,SMO,MEGF8,JAG1,KRAS,YY1,IMPAD1,STAT3,FGF10,EVC,NTRK2,NIPBL,ZIC1,BRAF,SMAD6,LRP5,IHH,IFT122,CEP120,SIX2,ESCO2,SH3PXD2B,WDR35,FAM20C,FBN1,ALX4,SMAD3,FGFR3,PTPN11,MCPH1,NHEJ1,TGFBR2,TGFB2,ALX3,FLNA,GNAS,NFIA,RUNX2,MED12,GDF5,ALPL,TGFBR1,ASXL1,TCOF1,SKI,PHEX,FGF9,MSX1,TFAP2B,IRX5,PPP3CA,GLI3,SOX6,KAT6A,WDR19,TCF12,FGFR1,CCBE1,IFT140,FGFR2,FREM1,RAB23,FTO,ZEB2,MYH3
GO:0009790	embryo development	42	890	86	3.85e-20	9606.ENSP00000001146,9606.ENSP00000204961,9606.ENSP00000239243,9606.ENSP00000242261,9606.ENSP00000245451,9606.ENSP00000249373,9606.ENSP00000251268,9606.ENSP00000262644,9606.ENSP00000264664,9606.ENSP00000280551,9606.ENSP00000282516,9606.ENSP00000282928,9606.ENSP00000288840,9606.ENSP00000294304,9606.ENSP00000295731,9606.ENSP00000296266,9606.ENSP00000304502,9606.ENSP00000325527,9606.ENSP00000332744,…	CYP26B1,EFNB1,MSX2,TWIST1,BMP4,SMO,MEGF8,IMPAD1,FGF10,SEC24D,NIPBL,ZIC1,SMAD6,LRP5,IHH,IFT122,SIX2,FBN1,ALX4,SMAD3,LMX1B,TGFBR2,TGFB2,ALX3,GNAS,RUNX2,MED12,GDF5,TGFBR1,TCOF1,SKI,FGF9,MSX1,IRX5,GLI3,SOX6,WDR19,FGFR1,IFT140,FGFR2,ZEB2,MYH3
GO:0009653	anatomical structure morphogenesis	57	1992	64	4.51e-19	9606.ENSP00000001146,9606.ENSP00000204961,9606.ENSP00000239243,9606.ENSP00000242261,9606.ENSP00000245451,9606.ENSP00000249373,9606.ENSP00000251268,9606.ENSP00000254958,9606.ENSP00000256078,9606.ENSP00000262238,9606.ENSP00000262644,9606.ENSP00000264657,9606.ENSP00000264664,9606.ENSP00000277120,9606.ENSP00000282516,9606.ENSP00000282928,9606.ENSP00000288602,9606.ENSP00000288840,9606.ENSP00000294304,…	CYP26B1,EFNB1,MSX2,TWIST1,BMP4,SMO,MEGF8,JAG1,KRAS,YY1,IMPAD1,STAT3,FGF10,NTRK2,NIPBL,ZIC1,BRAF,SMAD6,LRP5,IHH,IFT122,SIX2,SH3PXD2B,FAM20C,FBN1,ALX4,SMAD3,FGFR3,PTPN11,TGFBR2,TGFB2,ALX3,FLNA,GNAS,RUNX2,MED12,GDF5,ALPL,TGFBR1,ASXL1,TCOF1,SKI,FGF9,MSX1,TFAP2B,IRX5,GLI3,SOX6,WDR19,FGFR1,CCBE1,IFT140,FGFR2,FREM1,RAB23,ZEB2,MYH3
GO:0060349	bone morphogenesis	19	86	153	3.09e-18	9606.ENSP00000001146,9606.ENSP00000239243,9606.ENSP00000242261,9606.ENSP00000245451,9606.ENSP00000251268,9606.ENSP00000262644,9606.ENSP00000294304,9606.ENSP00000295731,9606.ENSP00000339824,9606.ENSP00000351905,9606.ENSP00000360141,9606.ENSP00000360493,9606.ENSP00000363973,9606.ENSP00000367797,9606.ENSP00000372170,9606.ENSP00000379258,9606.ENSP00000410294,9606.ENSP00000412940,9606.ENSP00000417610	CYP26B1,MSX2,TWIST1,BMP4,MEGF8,IMPAD1,LRP5,IHH,FGFR3,TGFBR2,GNAS,RUNX2,ALPL,SKI,MSX1,GLI3,FGFR2,FREM1,RAB23
GO:0048562	embryonic organ morphogenesis	26	279	116	1.23e-17	9606.ENSP00000242261,9606.ENSP00000245451,9606.ENSP00000249373,9606.ENSP00000251268,9606.ENSP00000264664,9606.ENSP00000282516,9606.ENSP00000282928,9606.ENSP00000295731,9606.ENSP00000304502,9606.ENSP00000325527,9606.ENSP00000332744,9606.ENSP00000332973,9606.ENSP00000351905,9606.ENSP00000358807,9606.ENSP00000360141,9606.ENSP00000360493,9606.ENSP00000363193,9606.ENSP00000364133,9606.ENSP00000371790,…	TWIST1,BMP4,SMO,MEGF8,FGF10,NIPBL,ZIC1,IHH,SIX2,FBN1,ALX4,SMAD3,TGFBR2,ALX3,GNAS,RUNX2,MED12,TGFBR1,FGF9,MSX1,IRX5,GLI3,WDR19,FGFR1,IFT140,FGFR2
GO:0048706	embryonic skeletal system development	20	122	14	3.83e-17	9606.ENSP00000242261,9606.ENSP00000245451,9606.ENSP00000251268,9606.ENSP00000282516,9606.ENSP00000295731,9606.ENSP00000304502,9606.ENSP00000332744,9606.ENSP00000332973,9606.ENSP00000351905,9606.ENSP00000358807,9606.ENSP00000360141,9606.ENSP00000360493,9606.ENSP00000363193,9606.ENSP00000364133,9606.ENSP00000371790,9606.ENSP00000378132,9606.ENSP00000379258,9606.ENSP00000382717,9606.ENSP00000406012,…	TWIST1,BMP4,MEGF8,NIPBL,IHH,SIX2,ALX4,SMAD3,TGFBR2,ALX3,GNAS,RUNX2,MED12,TGFBR1,FGF9,IRX5,GLI3,WDR19,IFT140,FGFR2
GO:0007389	pattern specification process	29	409	104	4.31e-17	9606.ENSP00000001146,9606.ENSP00000204961,9606.ENSP00000239243,9606.ENSP00000245451,9606.ENSP00000249373,9606.ENSP00000251268,9606.ENSP00000255674,9606.ENSP00000262238,9606.ENSP00000264664,9606.ENSP00000282928,9606.ENSP00000288840,9606.ENSP00000294304,9606.ENSP00000295731,9606.ENSP00000296266,9606.ENSP00000304502,9606.ENSP00000332744,9606.ENSP00000332973,9606.ENSP00000347684,9606.ENSP00000351905,…	CYP26B1,EFNB1,MSX2,BMP4,SMO,MEGF8,RTTN,YY1,FGF10,ZIC1,SMAD6,LRP5,IHH,IFT122,SIX2,ALX4,SMAD3,LMX1B,TGFBR2,ALX3,MED12,TGFBR1,SKI,MSX1,GLI3,WDR19,IFT140,FGFR2,ZEB2
GO:0048856	anatomical structure development	84	5085	41	7.76e-17	9606.ENSP00000001146,9606.ENSP00000193322,9606.ENSP00000204961,9606.ENSP00000239243,9606.ENSP00000242261,9606.ENSP00000245451,9606.ENSP00000249373,9606.ENSP00000251268,9606.ENSP00000254958,9606.ENSP00000255674,9606.ENSP00000256078,9606.ENSP00000262238,9606.ENSP00000262644,9606.ENSP00000264657,9606.ENSP00000264664,9606.ENSP00000264956,9606.ENSP00000277120,9606.ENSP00000280551,9606.ENSP00000282516,…	CYP26B1,OSTM1,EFNB1,MSX2,TWIST1,BMP4,SMO,MEGF8,JAG1,RTTN,KRAS,YY1,IMPAD1,STAT3,FGF10,EVC,NTRK2,SEC24D,NIPBL,ZIC1,BRAF,SMAD6,LRP5,IHH,IFT122,KMT2D,CEP120,SIX2,MN1,ESCO2,DONSON,SH3PXD2B,WDR35,CEP57,FAM20C,FBN1,COLEC10,ALX4,SMAD3,FGFR3,PTPN11,MCPH1,LMX1B,NHEJ1,TGFBR2,KIAA1279,TGFB2,ADAMTSL4,ALX3,FLNA,GNAS,NFIA,RUNX2,MED12,GDF5,ALPL,TGFBR1,ASXL1,TCOF1,SKI,PHEX,IL6ST,FGF9,MSX1,TFAP2B,IRX5,PPP3CA,GLI3,…
GO:0007423	sensory organ development	31	515	97	1.23e-16	9606.ENSP00000001146,9606.ENSP00000242261,9606.ENSP00000245451,9606.ENSP00000254958,9606.ENSP00000262238,9606.ENSP00000264657,9606.ENSP00000264664,9606.ENSP00000277120,9606.ENSP00000282516,9606.ENSP00000282928,9606.ENSP00000294304,9606.ENSP00000295731,9606.ENSP00000296266,9606.ENSP00000304502,9606.ENSP00000309714,9606.ENSP00000325527,9606.ENSP00000332973,9606.ENSP00000340944,9606.ENSP00000351905,…	CYP26B1,TWIST1,BMP4,JAG1,YY1,STAT3,FGF10,NTRK2,NIPBL,ZIC1,LRP5,IHH,IFT122,SIX2,SH3PXD2B,FBN1,SMAD3,PTPN11,TGFBR2,TGFB2,TGFBR1,SKI,FGF9,MSX1,TFAP2B,IRX5,GLI3,WDR19,FGFR1,IFT140,FGFR2
GO:0032502	developmental process	86	5401	39	1.54e-16	9606.ENSP00000001146,9606.ENSP00000193322,9606.ENSP00000204961,9606.ENSP00000222329,9606.ENSP00000239243,9606.ENSP00000242261,9606.ENSP00000245451,9606.ENSP00000249373,9606.ENSP00000251268,9606.ENSP00000254958,9606.ENSP00000255674,9606.ENSP00000256078,9606.ENSP00000262238,9606.ENSP00000262644,9606.ENSP00000264657,9606.ENSP00000264664,9606.ENSP00000264956,9606.ENSP00000277120,9606.ENSP00000280551,…	CYP26B1,OSTM1,EFNB1,ERF,MSX2,TWIST1,BMP4,SMO,MEGF8,JAG1,RTTN,KRAS,YY1,IMPAD1,STAT3,FGF10,EVC,NTRK2,SEC24D,NIPBL,ZIC1,BRAF,SMAD6,LRP5,IHH,IFT122,KMT2D,CEP120,SIX2,MN1,ESCO2,DONSON,SH3PXD2B,WDR35,CEP57,FAM20C,FBN1,COLEC10,ALX4,SMAD3,FGFR3,HUWE1,PTPN11,MCPH1,LMX1B,NHEJ1,TGFBR2,KIAA1279,TGFB2,ADAMTSL4,ALX3,FLNA,GNAS,NFIA,RUNX2,MED12,GDF5,ALPL,TGFBR1,ASXL1,TCOF1,SKI,PHEX,IL6ST,FGF9,MSX1,TFAP2B,IRX5,PP…
GO:0090596	sensory organ morphogenesis	24	248	117	1.81e-16	9606.ENSP00000001146,9606.ENSP00000242261,9606.ENSP00000245451,9606.ENSP00000254958,9606.ENSP00000262238,9606.ENSP00000264657,9606.ENSP00000264664,9606.ENSP00000277120,9606.ENSP00000282516,9606.ENSP00000282928,9606.ENSP00000294304,9606.ENSP00000295731,9606.ENSP00000296266,9606.ENSP00000304502,9606.ENSP00000325527,9606.ENSP00000367797,9606.ENSP00000371790,9606.ENSP00000372170,9606.ENSP00000377265,…	CYP26B1,TWIST1,BMP4,JAG1,YY1,STAT3,FGF10,NTRK2,NIPBL,ZIC1,LRP5,IHH,IFT122,SIX2,FBN1,SKI,FGF9,MSX1,TFAP2B,IRX5,GLI3,WDR19,FGFR1,FGFR2
GO:0048704	embryonic skeletal system morphogenesis	18	92	148	1.95e-16	9606.ENSP00000242261,9606.ENSP00000245451,9606.ENSP00000251268,9606.ENSP00000282516,9606.ENSP00000304502,9606.ENSP00000332744,9606.ENSP00000332973,9606.ENSP00000351905,9606.ENSP00000358807,9606.ENSP00000360141,9606.ENSP00000360493,9606.ENSP00000363193,9606.ENSP00000364133,9606.ENSP00000378132,9606.ENSP00000379258,9606.ENSP00000382717,9606.ENSP00000406012,9606.ENSP00000410294	TWIST1,BMP4,MEGF8,NIPBL,SIX2,ALX4,SMAD3,TGFBR2,ALX3,GNAS,RUNX2,MED12,TGFBR1,IRX5,GLI3,WDR19,IFT140,FGFR2
GO:0007275	multicellular organism development	80	4726	42	4e-16	9606.ENSP00000001146,9606.ENSP00000193322,9606.ENSP00000204961,9606.ENSP00000239243,9606.ENSP00000242261,9606.ENSP00000245451,9606.ENSP00000249373,9606.ENSP00000251268,9606.ENSP00000254958,9606.ENSP00000255674,9606.ENSP00000256078,9606.ENSP00000262238,9606.ENSP00000262644,9606.ENSP00000264657,9606.ENSP00000264664,9606.ENSP00000264956,9606.ENSP00000277120,9606.ENSP00000280551,9606.ENSP00000282516,…	CYP26B1,OSTM1,EFNB1,MSX2,TWIST1,BMP4,SMO,MEGF8,JAG1,RTTN,KRAS,YY1,IMPAD1,STAT3,FGF10,EVC,NTRK2,SEC24D,NIPBL,ZIC1,BRAF,SMAD6,LRP5,IHH,IFT122,CEP120,SIX2,MN1,ESCO2,DONSON,SH3PXD2B,WDR35,FAM20C,FBN1,ALX4,SMAD3,FGFR3,PTPN11,MCPH1,LMX1B,NHEJ1,TGFBR2,KIAA1279,TGFB2,ALX3,FLNA,GNAS,NFIA,RUNX2,MED12,GDF5,ALPL,TGFBR1,ASXL1,TCOF1,SKI,PHEX,IL6ST,FGF9,MSX1,TFAP2B,IRX5,PPP3CA,GLI3,SOX6,KAT6A,WDR19,TCF12,FGFR1,…
GO:0048701	embryonic cranial skeleton morphogenesis	15	46	17	4.5e-16	9606.ENSP00000242261,9606.ENSP00000245451,9606.ENSP00000282516,9606.ENSP00000304502,9606.ENSP00000332973,9606.ENSP00000351905,9606.ENSP00000358807,9606.ENSP00000360141,9606.ENSP00000360493,9606.ENSP00000363193,9606.ENSP00000364133,9606.ENSP00000378132,9606.ENSP00000382717,9606.ENSP00000406012,9606.ENSP00000410294	TWIST1,BMP4,NIPBL,SIX2,SMAD3,TGFBR2,ALX3,GNAS,RUNX2,MED12,TGFBR1,IRX5,WDR19,IFT140,FGFR2
GO:0043009	chordate embryonic development	31	550	94	5.86e-16	9606.ENSP00000242261,9606.ENSP00000245451,9606.ENSP00000249373,9606.ENSP00000251268,9606.ENSP00000280551,9606.ENSP00000282516,9606.ENSP00000295731,9606.ENSP00000296266,9606.ENSP00000304502,9606.ENSP00000332744,9606.ENSP00000332973,9606.ENSP00000347684,9606.ENSP00000351905,9606.ENSP00000355896,9606.ENSP00000358807,9606.ENSP00000360141,9606.ENSP00000360493,9606.ENSP00000363193,9606.ENSP00000364133,…	TWIST1,BMP4,SMO,MEGF8,SEC24D,NIPBL,IHH,IFT122,SIX2,ALX4,SMAD3,LMX1B,TGFBR2,TGFB2,ALX3,GNAS,RUNX2,MED12,TGFBR1,TCOF1,SKI,FGF9,MSX1,IRX5,GLI3,SOX6,WDR19,FGFR1,IFT140,FGFR2,ZEB2
GO:0048568	embryonic organ development	28	417	101	6.14e-16	9606.ENSP00000242261,9606.ENSP00000245451,9606.ENSP00000249373,9606.ENSP00000251268,9606.ENSP00000264664,9606.ENSP00000282516,9606.ENSP00000282928,9606.ENSP00000295731,9606.ENSP00000296266,9606.ENSP00000304502,9606.ENSP00000325527,9606.ENSP00000332744,9606.ENSP00000332973,9606.ENSP00000351905,9606.ENSP00000355896,9606.ENSP00000358807,9606.ENSP00000360141,9606.ENSP00000360493,9606.ENSP00000363193,…	TWIST1,BMP4,SMO,MEGF8,FGF10,NIPBL,ZIC1,IHH,IFT122,SIX2,FBN1,ALX4,SMAD3,TGFBR2,TGFB2,ALX3,GNAS,RUNX2,MED12,TGFBR1,FGF9,MSX1,IRX5,GLI3,WDR19,FGFR1,IFT140,FGFR2
GO:0009888	tissue development	48	1626	66	9.27e-16	9606.ENSP00000001146,9606.ENSP00000204961,9606.ENSP00000239243,9606.ENSP00000242261,9606.ENSP00000245451,9606.ENSP00000249373,9606.ENSP00000251268,9606.ENSP00000254958,9606.ENSP00000256078,9606.ENSP00000262644,9606.ENSP00000264664,9606.ENSP00000264956,9606.ENSP00000288840,9606.ENSP00000294304,9606.ENSP00000295731,9606.ENSP00000296266,9606.ENSP00000304502,9606.ENSP00000309714,9606.ENSP00000322323,…	CYP26B1,EFNB1,MSX2,TWIST1,BMP4,SMO,MEGF8,JAG1,KRAS,IMPAD1,FGF10,EVC,SMAD6,LRP5,IHH,IFT122,SIX2,SH3PXD2B,FAM20C,ALX4,SMAD3,FGFR3,TGFBR2,TGFB2,ADAMTSL4,FLNA,GNAS,RUNX2,MED12,GDF5,ALPL,TGFBR1,ASXL1,TCOF1,SKI,PHEX,FGF9,MSX1,TFAP2B,PPP3CA,GLI3,SOX6,WDR19,FGFR1,IFT140,FGFR2,FTO,ZEB2
GO:0048731	system development	73	4144	43	9.49e-15	9606.ENSP00000001146,9606.ENSP00000193322,9606.ENSP00000204961,9606.ENSP00000239243,9606.ENSP00000242261,9606.ENSP00000245451,9606.ENSP00000249373,9606.ENSP00000251268,9606.ENSP00000254958,9606.ENSP00000256078,9606.ENSP00000262238,9606.ENSP00000262644,9606.ENSP00000264657,9606.ENSP00000264664,9606.ENSP00000264956,9606.ENSP00000277120,9606.ENSP00000282516,9606.ENSP00000282928,9606.ENSP00000288602,…	CYP26B1,OSTM1,EFNB1,MSX2,TWIST1,BMP4,SMO,MEGF8,JAG1,KRAS,YY1,IMPAD1,STAT3,FGF10,EVC,NTRK2,NIPBL,ZIC1,BRAF,SMAD6,LRP5,IHH,IFT122,CEP120,SIX2,ESCO2,SH3PXD2B,WDR35,FAM20C,FBN1,ALX4,SMAD3,FGFR3,PTPN11,MCPH1,LMX1B,NHEJ1,TGFBR2,KIAA1279,TGFB2,ALX3,FLNA,GNAS,NFIA,RUNX2,MED12,GDF5,ALPL,TGFBR1,ASXL1,TCOF1,SKI,PHEX,IL6ST,FGF9,MSX1,TFAP2B,IRX5,PPP3CA,GLI3,SOX6,KAT6A,WDR19,TCF12,FGFR1,CCBE1,IFT140,FGFR2,FREM…
GO:0035295	tube development	34	793	82	1.92e-14	9606.ENSP00000239243,9606.ENSP00000242261,9606.ENSP00000245451,9606.ENSP00000249373,9606.ENSP00000251268,9606.ENSP00000254958,9606.ENSP00000256078,9606.ENSP00000264664,9606.ENSP00000277120,9606.ENSP00000282516,9606.ENSP00000288840,9606.ENSP00000294304,9606.ENSP00000295731,9606.ENSP00000296266,9606.ENSP00000304502,9606.ENSP00000332744,9606.ENSP00000332973,9606.ENSP00000351905,9606.ENSP00000355896,…	MSX2,TWIST1,BMP4,SMO,MEGF8,JAG1,KRAS,FGF10,NTRK2,NIPBL,SMAD6,LRP5,IHH,IFT122,SIX2,ALX4,SMAD3,TGFBR2,TGFB2,NFIA,MED12,TGFBR1,ASXL1,SKI,PHEX,FGF9,TFAP2B,GLI3,WDR19,FGFR1,CCBE1,IFT140,FGFR2,ZEB2
GO:0001654	eye development	24	339	104	1.06e-13	9606.ENSP00000242261,9606.ENSP00000245451,9606.ENSP00000254958,9606.ENSP00000262238,9606.ENSP00000264657,9606.ENSP00000264664,9606.ENSP00000277120,9606.ENSP00000282516,9606.ENSP00000294304,9606.ENSP00000295731,9606.ENSP00000296266,9606.ENSP00000309714,9606.ENSP00000325527,9606.ENSP00000332973,9606.ENSP00000351905,9606.ENSP00000355896,9606.ENSP00000364133,9606.ENSP00000367797,9606.ENSP00000371790,…	TWIST1,BMP4,JAG1,YY1,STAT3,FGF10,NTRK2,NIPBL,LRP5,IHH,IFT122,SH3PXD2B,FBN1,SMAD3,TGFBR2,TGFB2,TGFBR1,SKI,FGF9,TFAP2B,IRX5,GLI3,WDR19,IFT140
GO:0003002	regionalization	23	313	105	2.32e-13	9606.ENSP00000001146,9606.ENSP00000239243,9606.ENSP00000245451,9606.ENSP00000249373,9606.ENSP00000251268,9606.ENSP00000262238,9606.ENSP00000264664,9606.ENSP00000288840,9606.ENSP00000294304,9606.ENSP00000296266,9606.ENSP00000304502,9606.ENSP00000332744,9606.ENSP00000332973,9606.ENSP00000347684,9606.ENSP00000363193,9606.ENSP00000364133,9606.ENSP00000367797,9606.ENSP00000372170,9606.ENSP00000379258,…	CYP26B1,MSX2,BMP4,SMO,MEGF8,YY1,FGF10,SMAD6,LRP5,IFT122,SIX2,ALX4,SMAD3,LMX1B,MED12,TGFBR1,SKI,MSX1,GLI3,WDR19,IFT140,FGFR2,ZEB2
GO:0010628	positive regulation of gene expression	47	1826	6	4.28e-13	9606.ENSP00000001146,9606.ENSP00000242261,9606.ENSP00000245451,9606.ENSP00000249373,9606.ENSP00000254958,9606.ENSP00000256078,9606.ENSP00000262238,9606.ENSP00000264657,9606.ENSP00000264664,9606.ENSP00000277120,9606.ENSP00000277225,9606.ENSP00000282516,9606.ENSP00000282928,9606.ENSP00000287239,9606.ENSP00000288602,9606.ENSP00000288840,9606.ENSP00000294304,9606.ENSP00000295731,9606.ENSP00000301067,…	CYP26B1,TWIST1,BMP4,SMO,JAG1,KRAS,YY1,STAT3,FGF10,NTRK2,ZNF462,NIPBL,ZIC1,KAT6B,BRAF,SMAD6,LRP5,IHH,KMT2D,SIX2,SH3PXD2B,ALX4,SMAD3,LMX1B,TCF20,TGFB2,NFIA,RUNX2,MED12,TGFBR1,ASXL1,HNRNPK,SKI,GLIS3,FGF9,MSX1,TFAP2B,PPP3CA,GLI3,SOX6,KAT6A,TCF12,FAM58A,CCBE1,FGFR2,CDKN1C,ZEB2
GO:0032501	multicellular organismal process	88	6507	32	1.47e-12	9606.ENSP00000001146,9606.ENSP00000193322,9606.ENSP00000204961,9606.ENSP00000239243,9606.ENSP00000242261,9606.ENSP00000245451,9606.ENSP00000249373,9606.ENSP00000251268,9606.ENSP00000254958,9606.ENSP00000255674,9606.ENSP00000256078,9606.ENSP00000262238,9606.ENSP00000262644,9606.ENSP00000264657,9606.ENSP00000264664,9606.ENSP00000264956,9606.ENSP00000268035,9606.ENSP00000271651,9606.ENSP00000277120,…	CYP26B1,OSTM1,EFNB1,MSX2,TWIST1,BMP4,SMO,MEGF8,JAG1,RTTN,KRAS,YY1,IMPAD1,STAT3,FGF10,EVC,IGF1R,CTSK,NTRK2,SEC24D,NIPBL,ZIC1,CD96,BRAF,SMAD6,LRP5,IHH,IFT122,KMT2D,CEP120,SIX2,MN1,ESCO2,DONSON,SH3PXD2B,WDR35,CEP57,FAM20C,CRTAP,FBN1,P4HB,ALX4,SMAD3,FGFR3,PTPN11,MCPH1,LMX1B,NHEJ1,TGFBR2,KIAA1279,TGFB2,ALX3,FLNA,GNAS,NFIA,RUNX2,MED12,GDF5,ALPL,TGFBR1,ASXL1,TCOF1,SKI,PHEX,IL6ST,FGF9,MSX1,TFAP2B,IRX5,PP…
GO:0045595	regulation of cell differentiation	44	1695	6	4.5e-12	9606.ENSP00000001146,9606.ENSP00000239243,9606.ENSP00000242261,9606.ENSP00000245451,9606.ENSP00000249373,9606.ENSP00000251268,9606.ENSP00000254958,9606.ENSP00000256078,9606.ENSP00000264657,9606.ENSP00000264664,9606.ENSP00000271651,9606.ENSP00000277120,9606.ENSP00000282516,9606.ENSP00000288840,9606.ENSP00000294304,9606.ENSP00000295731,9606.ENSP00000301067,9606.ENSP00000304502,9606.ENSP00000309714,…	CYP26B1,MSX2,TWIST1,BMP4,SMO,MEGF8,JAG1,KRAS,STAT3,FGF10,CTSK,NTRK2,NIPBL,SMAD6,LRP5,IHH,KMT2D,SIX2,SH3PXD2B,FAM20C,FBN1,SMAD3,TGFBR2,TGFB2,FLNA,GNAS,RUNX2,GDF5,TGFBR1,ASXL1,SKI,IL6ST,FGF9,MSX1,TFAP2B,PPP3CA,GLI3,SOX6,TCF12,FGFR1,FGFR2,FTO,POR,ZEB2
GO:0045944	positive regulation of transcription by RNA polymerase II	36	1104	7	5.43e-12	9606.ENSP00000242261,9606.ENSP00000245451,9606.ENSP00000249373,9606.ENSP00000254958,9606.ENSP00000262238,9606.ENSP00000264657,9606.ENSP00000264664,9606.ENSP00000277225,9606.ENSP00000282516,9606.ENSP00000282928,9606.ENSP00000288840,9606.ENSP00000294304,9606.ENSP00000295731,9606.ENSP00000301067,9606.ENSP00000304502,9606.ENSP00000332744,9606.ENSP00000332973,9606.ENSP00000347684,9606.ENSP00000352463,…	TWIST1,BMP4,SMO,JAG1,YY1,STAT3,FGF10,ZNF462,NIPBL,ZIC1,SMAD6,LRP5,IHH,KMT2D,SIX2,ALX4,SMAD3,LMX1B,TCF20,TGFB2,NFIA,RUNX2,MED12,ASXL1,HNRNPK,SKI,GLIS3,MSX1,TFAP2B,PPP3CA,GLI3,SOX6,TCF12,FAM58A,FGFR2,ZEB2
GO:0001503	ossification	19	215	113	6.69e-12	9606.ENSP00000239243,9606.ENSP00000242261,9606.ENSP00000245451,9606.ENSP00000249373,9606.ENSP00000262644,9606.ENSP00000271651,9606.ENSP00000294304,9606.ENSP00000295731,9606.ENSP00000304956,9606.ENSP00000309714,9606.ENSP00000332973,9606.ENSP00000339824,9606.ENSP00000360141,9606.ENSP00000360493,9606.ENSP00000363492,9606.ENSP00000363973,9606.ENSP00000368682,9606.ENSP00000371790,9606.ENSP00000410294	MSX2,TWIST1,BMP4,SMO,IMPAD1,CTSK,LRP5,IHH,MN1,SH3PXD2B,SMAD3,FGFR3,GNAS,RUNX2,GDF5,ALPL,PHEX,FGF9,FGFR2
GO:0048869	cellular developmental process	63	3533	44	7.48e-12	9606.ENSP00000001146,9606.ENSP00000193322,9606.ENSP00000204961,9606.ENSP00000222329,9606.ENSP00000239243,9606.ENSP00000242261,9606.ENSP00000245451,9606.ENSP00000249373,9606.ENSP00000251268,9606.ENSP00000254958,9606.ENSP00000256078,9606.ENSP00000262238,9606.ENSP00000262644,9606.ENSP00000264657,9606.ENSP00000264664,9606.ENSP00000277120,9606.ENSP00000282516,9606.ENSP00000282928,9606.ENSP00000288602,…	CYP26B1,OSTM1,EFNB1,ERF,MSX2,TWIST1,BMP4,SMO,MEGF8,JAG1,KRAS,YY1,IMPAD1,STAT3,FGF10,NTRK2,NIPBL,ZIC1,BRAF,SMAD6,LRP5,IHH,KMT2D,CEP120,SIX2,ESCO2,SH3PXD2B,CEP57,FAM20C,SMAD3,FGFR3,HUWE1,PTPN11,LMX1B,NHEJ1,TGFBR2,KIAA1279,TGFB2,ADAMTSL4,FLNA,RUNX2,MED12,GDF5,TGFBR1,ASXL1,TCOF1,SKI,IL6ST,FGF9,MSX1,TFAP2B,IRX5,PPP3CA,GLI3,SOX6,KAT6A,WDR19,TCF12,FGFR1,IFT140,FGFR2,ZEB2,MYH3
GO:0060485	mesenchyme development	18	187	117	9.78e-12	9606.ENSP00000204961,9606.ENSP00000239243,9606.ENSP00000242261,9606.ENSP00000245451,9606.ENSP00000249373,9606.ENSP00000254958,9606.ENSP00000264664,9606.ENSP00000304502,9606.ENSP00000332973,9606.ENSP00000351905,9606.ENSP00000355896,9606.ENSP00000364133,9606.ENSP00000367028,9606.ENSP00000371790,9606.ENSP00000372170,9606.ENSP00000393312,9606.ENSP00000410294,9606.ENSP00000454157	EFNB1,MSX2,TWIST1,BMP4,SMO,JAG1,FGF10,SIX2,SMAD3,TGFBR2,TGFB2,TGFBR1,TCOF1,FGF9,MSX1,FGFR1,FGFR2,ZEB2
GO:0072359	circulatory system development	31	807	77	1.12e-11	9606.ENSP00000239243,9606.ENSP00000242261,9606.ENSP00000245451,9606.ENSP00000249373,9606.ENSP00000251268,9606.ENSP00000254958,9606.ENSP00000264664,9606.ENSP00000277120,9606.ENSP00000282516,9606.ENSP00000288840,9606.ENSP00000294304,9606.ENSP00000295731,9606.ENSP00000296266,9606.ENSP00000309714,9606.ENSP00000325527,9606.ENSP00000332973,9606.ENSP00000340944,9606.ENSP00000351905,9606.ENSP00000355896,…	MSX2,TWIST1,BMP4,SMO,MEGF8,JAG1,FGF10,NTRK2,NIPBL,SMAD6,LRP5,IHH,IFT122,SH3PXD2B,FBN1,SMAD3,PTPN11,TGFBR2,TGFB2,MED12,TGFBR1,ASXL1,FGF9,MSX1,TFAP2B,GLI3,SOX6,FGFR1,CCBE1,IFT140,FGFR2
GO:0045893	positive regulation of transcription, DNA-templated	40	1435	63	1.31e-11	9606.ENSP00000242261,9606.ENSP00000245451,9606.ENSP00000249373,9606.ENSP00000254958,9606.ENSP00000262238,9606.ENSP00000264657,9606.ENSP00000264664,9606.ENSP00000277225,9606.ENSP00000282516,9606.ENSP00000282928,9606.ENSP00000287239,9606.ENSP00000288840,9606.ENSP00000294304,9606.ENSP00000295731,9606.ENSP00000301067,9606.ENSP00000304502,9606.ENSP00000332744,9606.ENSP00000332973,9606.ENSP00000347684,…	TWIST1,BMP4,SMO,JAG1,YY1,STAT3,FGF10,ZNF462,NIPBL,ZIC1,KAT6B,SMAD6,LRP5,IHH,KMT2D,SIX2,ALX4,SMAD3,LMX1B,TCF20,TGFB2,NFIA,RUNX2,MED12,TGFBR1,ASXL1,HNRNPK,SKI,GLIS3,MSX1,TFAP2B,PPP3CA,GLI3,SOX6,KAT6A,TCF12,FAM58A,FGFR2,CDKN1C,ZEB2
GO:0061448	connective tissue development	18	194	116	1.65e-11	9606.ENSP00000239243,9606.ENSP00000245451,9606.ENSP00000262644,9606.ENSP00000264956,9606.ENSP00000294304,9606.ENSP00000295731,9606.ENSP00000304502,9606.ENSP00000309714,9606.ENSP00000339824,9606.ENSP00000351905,9606.ENSP00000360141,9606.ENSP00000360493,9606.ENSP00000363492,9606.ENSP00000371790,9606.ENSP00000372170,9606.ENSP00000379644,9606.ENSP00000393312,9606.ENSP00000418823	MSX2,BMP4,IMPAD1,EVC,LRP5,IHH,SIX2,SH3PXD2B,FGFR3,TGFBR2,GNAS,RUNX2,GDF5,FGF9,MSX1,SOX6,FGFR1,FTO
GO:0030154	cell differentiation	61	3457	43	4.46e-11	9606.ENSP00000001146,9606.ENSP00000193322,9606.ENSP00000204961,9606.ENSP00000222329,9606.ENSP00000239243,9606.ENSP00000242261,9606.ENSP00000245451,9606.ENSP00000249373,9606.ENSP00000251268,9606.ENSP00000254958,9606.ENSP00000256078,9606.ENSP00000262238,9606.ENSP00000262644,9606.ENSP00000264657,9606.ENSP00000264664,9606.ENSP00000277120,9606.ENSP00000282516,9606.ENSP00000282928,9606.ENSP00000288602,…	CYP26B1,OSTM1,EFNB1,ERF,MSX2,TWIST1,BMP4,SMO,MEGF8,JAG1,KRAS,YY1,IMPAD1,STAT3,FGF10,NTRK2,NIPBL,ZIC1,BRAF,SMAD6,LRP5,IHH,KMT2D,CEP120,SIX2,ESCO2,SH3PXD2B,CEP57,FAM20C,SMAD3,FGFR3,HUWE1,PTPN11,LMX1B,NHEJ1,TGFBR2,KIAA1279,TGFB2,ADAMTSL4,FLNA,RUNX2,MED12,GDF5,TGFBR1,TCOF1,SKI,IL6ST,FGF9,MSX1,TFAP2B,IRX5,PPP3CA,GLI3,SOX6,KAT6A,TCF12,FGFR1,IFT140,FGFR2,ZEB2,MYH3
GO:0035239	tube morphogenesis	27	615	83	4.46e-11	9606.ENSP00000239243,9606.ENSP00000242261,9606.ENSP00000245451,9606.ENSP00000249373,9606.ENSP00000251268,9606.ENSP00000254958,9606.ENSP00000256078,9606.ENSP00000264664,9606.ENSP00000277120,9606.ENSP00000282516,9606.ENSP00000294304,9606.ENSP00000295731,9606.ENSP00000296266,9606.ENSP00000304502,9606.ENSP00000332973,9606.ENSP00000351905,9606.ENSP00000355896,9606.ENSP00000363193,9606.ENSP00000364133,…	MSX2,TWIST1,BMP4,SMO,MEGF8,JAG1,KRAS,FGF10,NTRK2,NIPBL,LRP5,IHH,IFT122,SIX2,SMAD3,TGFBR2,TGFB2,MED12,TGFBR1,SKI,FGF9,TFAP2B,GLI3,FGFR1,CCBE1,FGFR2,ZEB2
GO:0030278	regulation of ossification	17	181	116	7.88e-11	9606.ENSP00000239243,9606.ENSP00000242261,9606.ENSP00000245451,9606.ENSP00000254958,9606.ENSP00000282516,9606.ENSP00000288840,9606.ENSP00000294304,9606.ENSP00000304502,9606.ENSP00000322323,9606.ENSP00000332973,9606.ENSP00000355896,9606.ENSP00000360141,9606.ENSP00000360493,9606.ENSP00000367797,9606.ENSP00000370698,9606.ENSP00000379258,9606.ENSP00000410294	MSX2,TWIST1,BMP4,JAG1,NIPBL,SMAD6,LRP5,SIX2,FAM20C,SMAD3,TGFB2,GNAS,RUNX2,SKI,IL6ST,GLI3,FGFR2
GO:0043010	camera-type eye development	20	292	102	8.18e-11	9606.ENSP00000242261,9606.ENSP00000245451,9606.ENSP00000254958,9606.ENSP00000262238,9606.ENSP00000264664,9606.ENSP00000277120,9606.ENSP00000294304,9606.ENSP00000295731,9606.ENSP00000296266,9606.ENSP00000325527,9606.ENSP00000332973,9606.ENSP00000351905,9606.ENSP00000355896,9606.ENSP00000364133,9606.ENSP00000367797,9606.ENSP00000377265,9606.ENSP00000378132,9606.ENSP00000379258,9606.ENSP00000382717,…	TWIST1,BMP4,JAG1,YY1,FGF10,NTRK2,LRP5,IHH,IFT122,FBN1,SMAD3,TGFBR2,TGFB2,TGFBR1,SKI,TFAP2B,IRX5,GLI3,WDR19,IFT140
GO:0090287	regulation of cellular response to growth factor stimulus	19	254	106	8.8e-11	9606.ENSP00000239243,9606.ENSP00000245451,9606.ENSP00000264664,9606.ENSP00000288840,9606.ENSP00000322323,9606.ENSP00000325527,9606.ENSP00000332973,9606.ENSP00000351905,9606.ENSP00000360493,9606.ENSP00000363492,9606.ENSP00000364133,9606.ENSP00000367797,9606.ENSP00000371790,9606.ENSP00000372170,9606.ENSP00000377265,9606.ENSP00000393312,9606.ENSP00000404464,9606.ENSP00000410294,9606.ENSP00000413720	MSX2,BMP4,FGF10,SMAD6,FAM20C,FBN1,SMAD3,TGFBR2,RUNX2,GDF5,TGFBR1,SKI,FGF9,MSX1,TFAP2B,FGFR1,CCBE1,FGFR2,CDKN1C
GO:0008589	regulation of smoothened signaling pathway	13	75	143	9.46e-11	9606.ENSP00000249373,9606.ENSP00000251268,9606.ENSP00000264664,9606.ENSP00000264956,9606.ENSP00000282928,9606.ENSP00000295731,9606.ENSP00000296266,9606.ENSP00000360493,9606.ENSP00000371790,9606.ENSP00000379258,9606.ENSP00000406012,9606.ENSP00000410294,9606.ENSP00000419970	SMO,MEGF8,FGF10,EVC,ZIC1,IHH,IFT122,RUNX2,FGF9,GLI3,IFT140,FGFR2,POR
GO:0007507	heart development	24	485	88	1.25e-10	9606.ENSP00000239243,9606.ENSP00000242261,9606.ENSP00000245451,9606.ENSP00000249373,9606.ENSP00000251268,9606.ENSP00000254958,9606.ENSP00000282516,9606.ENSP00000288840,9606.ENSP00000295731,9606.ENSP00000296266,9606.ENSP00000309714,9606.ENSP00000325527,9606.ENSP00000332973,9606.ENSP00000340944,9606.ENSP00000351905,9606.ENSP00000355896,9606.ENSP00000363193,9606.ENSP00000364133,9606.ENSP00000364839,…	MSX2,TWIST1,BMP4,SMO,MEGF8,JAG1,NIPBL,SMAD6,IHH,IFT122,SH3PXD2B,FBN1,SMAD3,PTPN11,TGFBR2,TGFB2,MED12,TGFBR1,ASXL1,MSX1,GLI3,SOX6,IFT140,FGFR2
GO:0048762	mesenchymal cell differentiation	15	130	125	1.8e-10	9606.ENSP00000204961,9606.ENSP00000239243,9606.ENSP00000242261,9606.ENSP00000245451,9606.ENSP00000249373,9606.ENSP00000254958,9606.ENSP00000264664,9606.ENSP00000304502,9606.ENSP00000355896,9606.ENSP00000364133,9606.ENSP00000367028,9606.ENSP00000372170,9606.ENSP00000393312,9606.ENSP00000410294,9606.ENSP00000454157	EFNB1,MSX2,TWIST1,BMP4,SMO,JAG1,FGF10,SIX2,TGFB2,TGFBR1,TCOF1,MSX1,FGFR1,FGFR2,ZEB2
GO:0060255	regulation of macromolecule metabolic process	81	6072	31	2.55e-10	9606.ENSP00000001146,9606.ENSP00000222329,9606.ENSP00000239243,9606.ENSP00000242261,9606.ENSP00000245451,9606.ENSP00000249373,9606.ENSP00000251268,9606.ENSP00000254958,9606.ENSP00000256078,9606.ENSP00000262238,9606.ENSP00000263083,9606.ENSP00000264657,9606.ENSP00000264664,9606.ENSP00000265471,9606.ENSP00000268035,9606.ENSP00000277120,9606.ENSP00000277225,9606.ENSP00000282516,9606.ENSP00000282928,…	CYP26B1,ERF,MSX2,TWIST1,BMP4,SMO,MEGF8,JAG1,KRAS,YY1,DPH1,STAT3,FGF10,B3GAT3,IGF1R,NTRK2,ZNF462,NIPBL,ZIC1,KAT6B,BRAF,SMAD6,LRP5,IHH,MASP1,KMT2D,SIX2,MN1,ESCO2,DONSON,SH3PXD2B,WDR35,TLK2,CRTAP,FBN1,ALX4,SMAD3,FGFR3,PTPN11,MCPH1,LMX1B,GTF2E2,SON,TGFBR2,TCF20,TGFB2,ALX3,FLNA,GNAS,NFIA,RUNX2,ORC1,MED12,GDF5,TGFBR1,ASXL1,HNRNPK,TCOF1,SKI,IL6ST,GLIS3,FGF9,MSX1,TFAP2B,IRX5,PPP3CA,PPP1CB,GLI3,SOX6,KAT6A…
GO:0010468	regulation of gene expression	69	4533	37	2.68e-10	9606.ENSP00000001146,9606.ENSP00000222329,9606.ENSP00000239243,9606.ENSP00000242261,9606.ENSP00000245451,9606.ENSP00000249373,9606.ENSP00000251268,9606.ENSP00000254958,9606.ENSP00000256078,9606.ENSP00000262238,9606.ENSP00000263083,9606.ENSP00000264657,9606.ENSP00000264664,9606.ENSP00000277120,9606.ENSP00000277225,9606.ENSP00000282516,9606.ENSP00000282928,9606.ENSP00000287239,9606.ENSP00000288602,…	CYP26B1,ERF,MSX2,TWIST1,BMP4,SMO,MEGF8,JAG1,KRAS,YY1,DPH1,STAT3,FGF10,NTRK2,ZNF462,NIPBL,ZIC1,KAT6B,BRAF,SMAD6,LRP5,IHH,MASP1,KMT2D,SIX2,MN1,SH3PXD2B,WDR35,FBN1,ALX4,SMAD3,MCPH1,LMX1B,GTF2E2,SON,TGFBR2,TCF20,TGFB2,ALX3,FLNA,NFIA,RUNX2,ORC1,MED12,GDF5,TGFBR1,ASXL1,HNRNPK,TCOF1,SKI,GLIS3,FGF9,MSX1,TFAP2B,IRX5,PPP3CA,PPP1CB,GLI3,SOX6,KAT6A,TCF12,FGFR1,FAM58A,CCBE1,CDC45,FGFR2,CDKN1C,DPF2,ZEB2
GO:0010604	positive regulation of macromolecule metabolic process	56	3081	45	2.93e-10	9606.ENSP00000001146,9606.ENSP00000242261,9606.ENSP00000245451,9606.ENSP00000249373,9606.ENSP00000254958,9606.ENSP00000256078,9606.ENSP00000262238,9606.ENSP00000264657,9606.ENSP00000264664,9606.ENSP00000277120,9606.ENSP00000277225,9606.ENSP00000282516,9606.ENSP00000282928,9606.ENSP00000287239,9606.ENSP00000288602,9606.ENSP00000288840,9606.ENSP00000294304,9606.ENSP00000295731,9606.ENSP00000301067,…	CYP26B1,TWIST1,BMP4,SMO,JAG1,KRAS,YY1,STAT3,FGF10,NTRK2,ZNF462,NIPBL,ZIC1,KAT6B,BRAF,SMAD6,LRP5,IHH,KMT2D,SIX2,SH3PXD2B,WDR35,FBN1,ALX4,SMAD3,FGFR3,PTPN11,LMX1B,TGFBR2,TCF20,TGFB2,NFIA,RUNX2,MED12,GDF5,TGFBR1,ASXL1,HNRNPK,SKI,IL6ST,GLIS3,FGF9,MSX1,TFAP2B,PPP3CA,GLI3,SOX6,KAT6A,TCF12,FGFR1,FAM58A,CCBE1,FGFR2,CDKN1C,NEK1,ZEB2
GO:0002009	morphogenesis of an epithelium	22	414	91	4e-10	9606.ENSP00000239243,9606.ENSP00000242261,9606.ENSP00000245451,9606.ENSP00000249373,9606.ENSP00000251268,9606.ENSP00000254958,9606.ENSP00000256078,9606.ENSP00000264664,9606.ENSP00000294304,9606.ENSP00000295731,9606.ENSP00000296266,9606.ENSP00000304502,9606.ENSP00000332973,9606.ENSP00000351905,9606.ENSP00000355896,9606.ENSP00000358866,9606.ENSP00000363193,9606.ENSP00000367797,9606.ENSP00000379258,…	MSX2,TWIST1,BMP4,SMO,MEGF8,JAG1,KRAS,FGF10,LRP5,IHH,IFT122,SIX2,SMAD3,TGFBR2,TGFB2,FLNA,MED12,SKI,GLI3,FGFR1,FGFR2,ZEB2
GO:0055123	digestive system development	15	139	122	4e-10	9606.ENSP00000245451,9606.ENSP00000249373,9606.ENSP00000251268,9606.ENSP00000264664,9606.ENSP00000282516,9606.ENSP00000295731,9606.ENSP00000304502,9606.ENSP00000332744,9606.ENSP00000332973,9606.ENSP00000351905,9606.ENSP00000355896,9606.ENSP00000371790,9606.ENSP00000379258,9606.ENSP00000382717,9606.ENSP00000410294	BMP4,SMO,MEGF8,FGF10,NIPBL,IHH,SIX2,ALX4,SMAD3,TGFBR2,TGFB2,FGF9,GLI3,WDR19,FGFR2
GO:0045667	regulation of osteoblast differentiation	14	112	128	4.41e-10	9606.ENSP00000239243,9606.ENSP00000242261,9606.ENSP00000245451,9606.ENSP00000254958,9606.ENSP00000288840,9606.ENSP00000294304,9606.ENSP00000322323,9606.ENSP00000332973,9606.ENSP00000360141,9606.ENSP00000360493,9606.ENSP00000367797,9606.ENSP00000370698,9606.ENSP00000379258,9606.ENSP00000410294	MSX2,TWIST1,BMP4,JAG1,SMAD6,LRP5,FAM20C,SMAD3,GNAS,RUNX2,SKI,IL6ST,GLI3,FGFR2
GO:0050793	regulation of developmental process	49	2416	49	4.41e-10	9606.ENSP00000001146,9606.ENSP00000239243,9606.ENSP00000242261,9606.ENSP00000245451,9606.ENSP00000249373,9606.ENSP00000251268,9606.ENSP00000254958,9606.ENSP00000256078,9606.ENSP00000264657,9606.ENSP00000264664,9606.ENSP00000271651,9606.ENSP00000277120,9606.ENSP00000282516,9606.ENSP00000288840,9606.ENSP00000294304,9606.ENSP00000295731,9606.ENSP00000296266,9606.ENSP00000301067,9606.ENSP00000304502,…	CYP26B1,MSX2,TWIST1,BMP4,SMO,MEGF8,JAG1,KRAS,STAT3,FGF10,CTSK,NTRK2,NIPBL,SMAD6,LRP5,IHH,IFT122,KMT2D,SIX2,SH3PXD2B,FAM20C,FBN1,SMAD3,FGFR3,PTPN11,TGFBR2,TGFB2,FLNA,GNAS,RUNX2,MED12,GDF5,TGFBR1,ASXL1,SKI,IL6ST,FGF9,MSX1,TFAP2B,PPP3CA,GLI3,SOX6,TCF12,FGFR1,CCBE1,FGFR2,FTO,POR,ZEB2
GO:0048729	tissue morphogenesis	24	522	85	4.91e-10	9606.ENSP00000239243,9606.ENSP00000242261,9606.ENSP00000245451,9606.ENSP00000249373,9606.ENSP00000251268,9606.ENSP00000254958,9606.ENSP00000256078,9606.ENSP00000264664,9606.ENSP00000294304,9606.ENSP00000295731,9606.ENSP00000296266,9606.ENSP00000304502,9606.ENSP00000332973,9606.ENSP00000351905,9606.ENSP00000355896,9606.ENSP00000358866,9606.ENSP00000363193,9606.ENSP00000364133,9606.ENSP00000367797,…	MSX2,TWIST1,BMP4,SMO,MEGF8,JAG1,KRAS,FGF10,LRP5,IHH,IFT122,SIX2,SMAD3,TGFBR2,TGFB2,FLNA,MED12,TGFBR1,SKI,MSX1,GLI3,FGFR1,FGFR2,ZEB2
GO:0009966	regulation of signal transduction	55	3033	45	5.64e-10	9606.ENSP00000001146,9606.ENSP00000239243,9606.ENSP00000242261,9606.ENSP00000245451,9606.ENSP00000249373,9606.ENSP00000251268,9606.ENSP00000254958,9606.ENSP00000256078,9606.ENSP00000264657,9606.ENSP00000264664,9606.ENSP00000264956,9606.ENSP00000268035,9606.ENSP00000277120,9606.ENSP00000282928,9606.ENSP00000288602,9606.ENSP00000288840,9606.ENSP00000294304,9606.ENSP00000295731,9606.ENSP00000296266,…	CYP26B1,MSX2,TWIST1,BMP4,SMO,MEGF8,JAG1,KRAS,STAT3,FGF10,EVC,IGF1R,NTRK2,ZIC1,BRAF,SMAD6,LRP5,IHH,IFT122,KMT2D,WDR35,FAM20C,FBN1,P4HB,COLEC10,SMAD3,KPTN,FGFR3,PTPN11,TGFBR2,TGFB2,FLNA,GNAS,RUNX2,MED12,GDF5,TGFBR1,ASXL1,HNRNPK,SKI,IL6ST,FGF9,MSX1,TFAP2B,PPP3CA,GLI3,KAT6A,FGFR1,CCBE1,IFT140,FGFR2,CDKN1C,POR,SH3BP2,ZEB2
GO:0048592	eye morphogenesis	15	145	12	6.47e-10	9606.ENSP00000242261,9606.ENSP00000245451,9606.ENSP00000254958,9606.ENSP00000262238,9606.ENSP00000264657,9606.ENSP00000277120,9606.ENSP00000282516,9606.ENSP00000294304,9606.ENSP00000295731,9606.ENSP00000296266,9606.ENSP00000325527,9606.ENSP00000367797,9606.ENSP00000377265,9606.ENSP00000378132,9606.ENSP00000379258	TWIST1,BMP4,JAG1,YY1,STAT3,NTRK2,NIPBL,LRP5,IHH,IFT122,FBN1,SKI,TFAP2B,IRX5,GLI3
GO:0071363	cellular response to growth factor stimulus	23	477	87	6.47e-10	9606.ENSP00000239243,9606.ENSP00000242261,9606.ENSP00000245451,9606.ENSP00000251268,9606.ENSP00000264664,9606.ENSP00000277120,9606.ENSP00000288840,9606.ENSP00000317902,9606.ENSP00000325527,9606.ENSP00000332973,9606.ENSP00000339824,9606.ENSP00000340944,9606.ENSP00000351905,9606.ENSP00000355896,9606.ENSP00000360493,9606.ENSP00000363492,9606.ENSP00000364133,9606.ENSP00000367797,9606.ENSP00000371790,…	MSX2,TWIST1,BMP4,MEGF8,FGF10,NTRK2,SMAD6,CEP57,FBN1,SMAD3,FGFR3,PTPN11,TGFBR2,TGFB2,RUNX2,GDF5,TGFBR1,SKI,FGF9,MSX1,SOX6,FGFR1,FGFR2
GO:0051173	positive regulation of nitrogen compound metabolic process	54	2946	45	6.75e-10	9606.ENSP00000242261,9606.ENSP00000245451,9606.ENSP00000249373,9606.ENSP00000254958,9606.ENSP00000256078,9606.ENSP00000262238,9606.ENSP00000264657,9606.ENSP00000264664,9606.ENSP00000277120,9606.ENSP00000277225,9606.ENSP00000282516,9606.ENSP00000282928,9606.ENSP00000287239,9606.ENSP00000288602,9606.ENSP00000288840,9606.ENSP00000294304,9606.ENSP00000295731,9606.ENSP00000301067,9606.ENSP00000304502,…	TWIST1,BMP4,SMO,JAG1,KRAS,YY1,STAT3,FGF10,NTRK2,ZNF462,NIPBL,ZIC1,KAT6B,BRAF,SMAD6,LRP5,IHH,KMT2D,SIX2,WDR35,FBN1,ALX4,SMAD3,FGFR3,PTPN11,LMX1B,TGFBR2,TCF20,TGFB2,NFIA,RUNX2,MED12,GDF5,TGFBR1,ASXL1,HNRNPK,SKI,IL6ST,GLIS3,FGF9,MSX1,TFAP2B,PPP3CA,GLI3,SOX6,KAT6A,TCF12,FGFR1,FAM58A,CCBE1,FGFR2,CDKN1C,NEK1,ZEB2
GO:0051216	cartilage development	15	147	12	7.51e-10	9606.ENSP00000239243,9606.ENSP00000245451,9606.ENSP00000262644,9606.ENSP00000264956,9606.ENSP00000295731,9606.ENSP00000304502,9606.ENSP00000339824,9606.ENSP00000351905,9606.ENSP00000360141,9606.ENSP00000360493,9606.ENSP00000363492,9606.ENSP00000371790,9606.ENSP00000372170,9606.ENSP00000379644,9606.ENSP00000393312	MSX2,BMP4,IMPAD1,EVC,IHH,SIX2,FGFR3,TGFBR2,GNAS,RUNX2,GDF5,FGF9,MSX1,SOX6,FGFR1
GO:0031325	positive regulation of cellular metabolic process	55	3060	44	7.59e-10	9606.ENSP00000242261,9606.ENSP00000245451,9606.ENSP00000249373,9606.ENSP00000254958,9606.ENSP00000256078,9606.ENSP00000262238,9606.ENSP00000264657,9606.ENSP00000264664,9606.ENSP00000277120,9606.ENSP00000277225,9606.ENSP00000282516,9606.ENSP00000282928,9606.ENSP00000287239,9606.ENSP00000288602,9606.ENSP00000288840,9606.ENSP00000294304,9606.ENSP00000295731,9606.ENSP00000301067,9606.ENSP00000304502,…	TWIST1,BMP4,SMO,JAG1,KRAS,YY1,STAT3,FGF10,NTRK2,ZNF462,NIPBL,ZIC1,KAT6B,BRAF,SMAD6,LRP5,IHH,KMT2D,SIX2,WDR35,FBN1,ALX4,SMAD3,FGFR3,PTPN11,LMX1B,TGFBR2,TCF20,TGFB2,NFIA,RUNX2,MED12,GDF5,TGFBR1,ASXL1,HNRNPK,SKI,IL6ST,GLIS3,FGF9,MSX1,TFAP2B,PPP3CA,GLI3,SOX6,KAT6A,TCF12,FGFR1,FAM58A,CCBE1,FGFR2,CDKN1C,POR,NEK1,ZEB2
GO:0009893	positive regulation of metabolic process	57	3280	43	8.42e-10	9606.ENSP00000001146,9606.ENSP00000242261,9606.ENSP00000245451,9606.ENSP00000249373,9606.ENSP00000254958,9606.ENSP00000256078,9606.ENSP00000262238,9606.ENSP00000264657,9606.ENSP00000264664,9606.ENSP00000277120,9606.ENSP00000277225,9606.ENSP00000282516,9606.ENSP00000282928,9606.ENSP00000287239,9606.ENSP00000288602,9606.ENSP00000288840,9606.ENSP00000294304,9606.ENSP00000295731,9606.ENSP00000301067,…	CYP26B1,TWIST1,BMP4,SMO,JAG1,KRAS,YY1,STAT3,FGF10,NTRK2,ZNF462,NIPBL,ZIC1,KAT6B,BRAF,SMAD6,LRP5,IHH,KMT2D,SIX2,SH3PXD2B,WDR35,FBN1,ALX4,SMAD3,FGFR3,PTPN11,LMX1B,TGFBR2,TCF20,TGFB2,NFIA,RUNX2,MED12,GDF5,TGFBR1,ASXL1,HNRNPK,SKI,IL6ST,GLIS3,FGF9,MSX1,TFAP2B,PPP3CA,GLI3,SOX6,KAT6A,TCF12,FGFR1,FAM58A,CCBE1,FGFR2,CDKN1C,POR,NEK1,ZEB2
GO:0010557	positive regulation of macromolecule biosynthetic process	41	1758	56	1.15e-09	9606.ENSP00000242261,9606.ENSP00000245451,9606.ENSP00000249373,9606.ENSP00000254958,9606.ENSP00000262238,9606.ENSP00000264657,9606.ENSP00000264664,9606.ENSP00000277225,9606.ENSP00000282516,9606.ENSP00000282928,9606.ENSP00000287239,9606.ENSP00000288840,9606.ENSP00000294304,9606.ENSP00000295731,9606.ENSP00000301067,9606.ENSP00000304502,9606.ENSP00000332744,9606.ENSP00000332973,9606.ENSP00000347684,…	TWIST1,BMP4,SMO,JAG1,YY1,STAT3,FGF10,ZNF462,NIPBL,ZIC1,KAT6B,SMAD6,LRP5,IHH,KMT2D,SIX2,ALX4,SMAD3,LMX1B,TCF20,TGFB2,NFIA,RUNX2,MED12,TGFBR1,ASXL1,HNRNPK,SKI,GLIS3,MSX1,TFAP2B,PPP3CA,GLI3,SOX6,KAT6A,TCF12,FGFR1,FAM58A,FGFR2,CDKN1C,ZEB2
GO:0031328	positive regulation of cellular biosynthetic process	42	1846	54	1.17e-09	9606.ENSP00000242261,9606.ENSP00000245451,9606.ENSP00000249373,9606.ENSP00000254958,9606.ENSP00000262238,9606.ENSP00000264657,9606.ENSP00000264664,9606.ENSP00000277225,9606.ENSP00000282516,9606.ENSP00000282928,9606.ENSP00000287239,9606.ENSP00000288840,9606.ENSP00000294304,9606.ENSP00000295731,9606.ENSP00000301067,9606.ENSP00000304502,9606.ENSP00000332744,9606.ENSP00000332973,9606.ENSP00000347684,…	TWIST1,BMP4,SMO,JAG1,YY1,STAT3,FGF10,ZNF462,NIPBL,ZIC1,KAT6B,SMAD6,LRP5,IHH,KMT2D,SIX2,ALX4,SMAD3,LMX1B,TCF20,TGFB2,NFIA,RUNX2,MED12,TGFBR1,ASXL1,HNRNPK,SKI,GLIS3,MSX1,TFAP2B,PPP3CA,GLI3,SOX6,KAT6A,TCF12,FGFR1,FAM58A,FGFR2,CDKN1C,POR,ZEB2
GO:0060429	epithelium development	32	1055	67	1.18e-09	9606.ENSP00000001146,9606.ENSP00000239243,9606.ENSP00000242261,9606.ENSP00000245451,9606.ENSP00000249373,9606.ENSP00000251268,9606.ENSP00000254958,9606.ENSP00000256078,9606.ENSP00000264664,9606.ENSP00000288840,9606.ENSP00000294304,9606.ENSP00000295731,9606.ENSP00000296266,9606.ENSP00000304502,9606.ENSP00000322323,9606.ENSP00000332744,9606.ENSP00000332973,9606.ENSP00000351905,9606.ENSP00000355896,…	CYP26B1,MSX2,TWIST1,BMP4,SMO,MEGF8,JAG1,KRAS,FGF10,SMAD6,LRP5,IHH,IFT122,SIX2,FAM20C,ALX4,SMAD3,TGFBR2,TGFB2,ADAMTSL4,FLNA,GNAS,MED12,SKI,MSX1,TFAP2B,GLI3,WDR19,FGFR1,IFT140,FGFR2,ZEB2
GO:0048518	positive regulation of biological process	75	5459	33	1.28e-09	9606.ENSP00000001146,9606.ENSP00000204961,9606.ENSP00000220562,9606.ENSP00000239243,9606.ENSP00000242261,9606.ENSP00000245451,9606.ENSP00000249373,9606.ENSP00000251268,9606.ENSP00000254958,9606.ENSP00000256078,9606.ENSP00000262238,9606.ENSP00000264657,9606.ENSP00000264664,9606.ENSP00000264956,9606.ENSP00000265471,9606.ENSP00000268035,9606.ENSP00000277120,9606.ENSP00000277225,9606.ENSP00000282516,…	CYP26B1,EFNB1,EXTL3,MSX2,TWIST1,BMP4,SMO,MEGF8,JAG1,KRAS,YY1,STAT3,FGF10,EVC,B3GAT3,IGF1R,NTRK2,ZNF462,NIPBL,ZIC1,KAT6B,BRAF,SMAD6,LRP5,IHH,MASP1,KMT2D,CEP120,SIX2,SH3PXD2B,WDR35,FAM20C,FBN1,P4HB,COLEC10,ALX4,SMAD3,FGFR3,PTPN11,LMX1B,TGFBR2,TCF20,TGFB2,ADAMTSL4,FLNA,GNAS,NFIA,RUNX2,MED12,GDF5,TGFBR1,ASXL1,HNRNPK,SKI,IL6ST,GLIS3,FGF9,MSX1,TFAP2B,PPP3CA,GLI3,SOX6,KAT6A,TCF12,FGFR1,FAM58A,CCBE1,CDC4…
GO:0045935	positive regulation of nucleobase-containing compound metabolic process	41	1770	55	1.36e-09	9606.ENSP00000242261,9606.ENSP00000245451,9606.ENSP00000249373,9606.ENSP00000254958,9606.ENSP00000262238,9606.ENSP00000264657,9606.ENSP00000264664,9606.ENSP00000277225,9606.ENSP00000282516,9606.ENSP00000282928,9606.ENSP00000287239,9606.ENSP00000288840,9606.ENSP00000294304,9606.ENSP00000295731,9606.ENSP00000301067,9606.ENSP00000304502,9606.ENSP00000332744,9606.ENSP00000332973,9606.ENSP00000347684,…	TWIST1,BMP4,SMO,JAG1,YY1,STAT3,FGF10,ZNF462,NIPBL,ZIC1,KAT6B,SMAD6,LRP5,IHH,KMT2D,SIX2,ALX4,SMAD3,LMX1B,TCF20,TGFB2,NFIA,RUNX2,MED12,TGFBR1,ASXL1,HNRNPK,SKI,GLIS3,MSX1,TFAP2B,PPP3CA,GLI3,SOX6,KAT6A,TCF12,FGFR1,FAM58A,FGFR2,CDKN1C,ZEB2
GO:0048565	digestive tract development	14	126	123	1.57e-09	9606.ENSP00000245451,9606.ENSP00000249373,9606.ENSP00000251268,9606.ENSP00000264664,9606.ENSP00000282516,9606.ENSP00000295731,9606.ENSP00000304502,9606.ENSP00000332744,9606.ENSP00000332973,9606.ENSP00000351905,9606.ENSP00000355896,9606.ENSP00000371790,9606.ENSP00000379258,9606.ENSP00000410294	BMP4,SMO,MEGF8,FGF10,NIPBL,IHH,SIX2,ALX4,SMAD3,TGFBR2,TGFB2,FGF9,GLI3,FGFR2
GO:0035136	forelimb morphogenesis	10	39	16	2.56e-09	9606.ENSP00000239243,9606.ENSP00000242261,9606.ENSP00000282516,9606.ENSP00000296266,9606.ENSP00000332744,9606.ENSP00000358807,9606.ENSP00000360493,9606.ENSP00000363492,9606.ENSP00000372170,9606.ENSP00000377265	MSX2,TWIST1,NIPBL,IFT122,ALX4,ALX3,RUNX2,GDF5,MSX1,TFAP2B
GO:0048522	positive regulation of cellular process	70	4898	34	2.63e-09	9606.ENSP00000001146,9606.ENSP00000204961,9606.ENSP00000220562,9606.ENSP00000239243,9606.ENSP00000242261,9606.ENSP00000245451,9606.ENSP00000249373,9606.ENSP00000251268,9606.ENSP00000254958,9606.ENSP00000256078,9606.ENSP00000262238,9606.ENSP00000264657,9606.ENSP00000264664,9606.ENSP00000264956,9606.ENSP00000268035,9606.ENSP00000277120,9606.ENSP00000277225,9606.ENSP00000282516,9606.ENSP00000282928,…	CYP26B1,EFNB1,EXTL3,MSX2,TWIST1,BMP4,SMO,MEGF8,JAG1,KRAS,YY1,STAT3,FGF10,EVC,IGF1R,NTRK2,ZNF462,NIPBL,ZIC1,KAT6B,BRAF,SMAD6,LRP5,IHH,KMT2D,CEP120,SIX2,SH3PXD2B,WDR35,FAM20C,FBN1,ALX4,SMAD3,FGFR3,PTPN11,LMX1B,TGFBR2,TCF20,TGFB2,ADAMTSL4,FLNA,GNAS,NFIA,RUNX2,MED12,GDF5,TGFBR1,ASXL1,HNRNPK,SKI,IL6ST,GLIS3,FGF9,MSX1,TFAP2B,PPP3CA,GLI3,SOX6,KAT6A,TCF12,FGFR1,FAM58A,CCBE1,CDC45,FGFR2,CDKN1C,POR,SH3BP2,…
GO:0019222	regulation of metabolic process	82	6516	29	3.19e-09	9606.ENSP00000001146,9606.ENSP00000222329,9606.ENSP00000239243,9606.ENSP00000242261,9606.ENSP00000245451,9606.ENSP00000249373,9606.ENSP00000251268,9606.ENSP00000254958,9606.ENSP00000256078,9606.ENSP00000262238,9606.ENSP00000263083,9606.ENSP00000264657,9606.ENSP00000264664,9606.ENSP00000265471,9606.ENSP00000268035,9606.ENSP00000277120,9606.ENSP00000277225,9606.ENSP00000282516,9606.ENSP00000282928,…	CYP26B1,ERF,MSX2,TWIST1,BMP4,SMO,MEGF8,JAG1,KRAS,YY1,DPH1,STAT3,FGF10,B3GAT3,IGF1R,NTRK2,ZNF462,NIPBL,ZIC1,KAT6B,BRAF,SMAD6,LRP5,IHH,MASP1,KMT2D,SIX2,MN1,ESCO2,DONSON,SH3PXD2B,WDR35,TLK2,FAM20C,CRTAP,FBN1,ALX4,SMAD3,FGFR3,PTPN11,MCPH1,LMX1B,GTF2E2,SON,TGFBR2,TCF20,TGFB2,ALX3,FLNA,GNAS,NFIA,RUNX2,ORC1,MED12,GDF5,TGFBR1,ASXL1,HNRNPK,TCOF1,SKI,IL6ST,GLIS3,FGF9,MSX1,TFAP2B,IRX5,PPP3CA,PPP1CB,GLI3,SOX…
GO:0051171	regulation of nitrogen compound metabolic process	77	5827	31	3.19e-09	9606.ENSP00000222329,9606.ENSP00000239243,9606.ENSP00000242261,9606.ENSP00000245451,9606.ENSP00000249373,9606.ENSP00000251268,9606.ENSP00000254958,9606.ENSP00000256078,9606.ENSP00000262238,9606.ENSP00000263083,9606.ENSP00000264657,9606.ENSP00000264664,9606.ENSP00000265471,9606.ENSP00000268035,9606.ENSP00000277120,9606.ENSP00000277225,9606.ENSP00000282516,9606.ENSP00000282928,9606.ENSP00000287239,…	ERF,MSX2,TWIST1,BMP4,SMO,MEGF8,JAG1,KRAS,YY1,DPH1,STAT3,FGF10,B3GAT3,IGF1R,NTRK2,ZNF462,NIPBL,ZIC1,KAT6B,BRAF,SMAD6,LRP5,IHH,MASP1,KMT2D,SIX2,MN1,ESCO2,DONSON,WDR35,TLK2,CRTAP,FBN1,ALX4,SMAD3,FGFR3,PTPN11,MCPH1,LMX1B,GTF2E2,SON,TGFBR2,TCF20,TGFB2,ALX3,FLNA,NFIA,RUNX2,ORC1,MED12,GDF5,TGFBR1,ASXL1,HNRNPK,TCOF1,SKI,IL6ST,GLIS3,FGF9,MSX1,TFAP2B,IRX5,PPP3CA,GLI3,SOX6,KAT6A,TCF12,FGFR1,FAM58A,CCBE1,CDC…
GO:0048646	anatomical structure formation involved in morphogenesis	28	831	72	3.86e-09	9606.ENSP00000239243,9606.ENSP00000242261,9606.ENSP00000245451,9606.ENSP00000249373,9606.ENSP00000254958,9606.ENSP00000264664,9606.ENSP00000295731,9606.ENSP00000296266,9606.ENSP00000304502,9606.ENSP00000322323,9606.ENSP00000332973,9606.ENSP00000340944,9606.ENSP00000351905,9606.ENSP00000355896,9606.ENSP00000360141,9606.ENSP00000363193,9606.ENSP00000364133,9606.ENSP00000367028,9606.ENSP00000367797,…	MSX2,TWIST1,BMP4,SMO,JAG1,FGF10,IHH,IFT122,SIX2,FAM20C,SMAD3,PTPN11,TGFBR2,TGFB2,GNAS,MED12,TGFBR1,TCOF1,SKI,FGF9,MSX1,TFAP2B,GLI3,FGFR1,CCBE1,FGFR2,ZEB2,MYH3
GO:0002062	chondrocyte differentiation	11	60	145	3.99e-09	9606.ENSP00000239243,9606.ENSP00000245451,9606.ENSP00000262644,9606.ENSP00000295731,9606.ENSP00000304502,9606.ENSP00000339824,9606.ENSP00000351905,9606.ENSP00000360493,9606.ENSP00000363492,9606.ENSP00000371790,9606.ENSP00000393312	MSX2,BMP4,IMPAD1,IHH,SIX2,FGFR3,TGFBR2,RUNX2,GDF5,FGF9,FGFR1
GO:0044260	cellular macromolecule metabolic process	81	6413	29	4.31e-09	9606.ENSP00000204961,9606.ENSP00000220562,9606.ENSP00000222329,9606.ENSP00000239243,9606.ENSP00000242261,9606.ENSP00000245451,9606.ENSP00000256078,9606.ENSP00000262238,9606.ENSP00000262644,9606.ENSP00000263083,9606.ENSP00000264657,9606.ENSP00000264664,9606.ENSP00000265471,9606.ENSP00000268035,9606.ENSP00000271651,9606.ENSP00000277120,9606.ENSP00000277225,9606.ENSP00000282516,9606.ENSP00000282928,…	EFNB1,EXTL3,ERF,MSX2,TWIST1,BMP4,KRAS,YY1,IMPAD1,DPH1,STAT3,FGF10,B3GAT3,IGF1R,CTSK,NTRK2,ZNF462,NIPBL,ZIC1,KAT6B,BRAF,SMAD6,IHH,GNPTAB,KMT2D,SIX2,MN1,ESCO2,DONSON,TLK2,FAM20C,CRTAP,FBN1,P4HB,ALX4,SMAD3,FGFR3,HUWE1,PTPN11,LMX1B,GTF2E2,NHEJ1,TGFBR2,TCF20,TGFB2,ALX3,FLNA,GNAS,NFIA,RUNX2,ORC1,MED12,TGFBR1,ASXL1,HNRNPK,SKI,PHEX,CWC27,IL6ST,GLIS3,FGF9,MSX1,TFAP2B,IRX5,PPP3CA,PPP1CB,GLI3,SOX6,KAT6A,TCF…
GO:0045778	positive regulation of ossification	12	83	135	4.33e-09	9606.ENSP00000239243,9606.ENSP00000245451,9606.ENSP00000254958,9606.ENSP00000282516,9606.ENSP00000294304,9606.ENSP00000322323,9606.ENSP00000332973,9606.ENSP00000355896,9606.ENSP00000360141,9606.ENSP00000360493,9606.ENSP00000370698,9606.ENSP00000379258	MSX2,BMP4,JAG1,NIPBL,LRP5,FAM20C,SMAD3,TGFB2,GNAS,RUNX2,IL6ST,GLI3
GO:0045597	positive regulation of cell differentiation	29	908	69	4.85e-09	9606.ENSP00000001146,9606.ENSP00000239243,9606.ENSP00000242261,9606.ENSP00000245451,9606.ENSP00000249373,9606.ENSP00000251268,9606.ENSP00000254958,9606.ENSP00000264657,9606.ENSP00000277120,9606.ENSP00000282516,9606.ENSP00000294304,9606.ENSP00000295731,9606.ENSP00000309714,9606.ENSP00000322323,9606.ENSP00000332973,9606.ENSP00000351905,9606.ENSP00000355896,9606.ENSP00000358866,9606.ENSP00000360141,…	CYP26B1,MSX2,TWIST1,BMP4,SMO,MEGF8,JAG1,STAT3,NTRK2,NIPBL,LRP5,IHH,SH3PXD2B,FAM20C,SMAD3,TGFBR2,TGFB2,FLNA,GNAS,RUNX2,GDF5,TGFBR1,IL6ST,GLI3,SOX6,TCF12,FGFR1,POR,ZEB2
GO:0051094	positive regulation of developmental process	34	1286	61	6.55e-09	9606.ENSP00000001146,9606.ENSP00000239243,9606.ENSP00000242261,9606.ENSP00000245451,9606.ENSP00000249373,9606.ENSP00000251268,9606.ENSP00000254958,9606.ENSP00000256078,9606.ENSP00000264657,9606.ENSP00000264664,9606.ENSP00000277120,9606.ENSP00000282516,9606.ENSP00000294304,9606.ENSP00000295731,9606.ENSP00000309714,9606.ENSP00000322323,9606.ENSP00000332973,9606.ENSP00000351905,9606.ENSP00000355896,…	CYP26B1,MSX2,TWIST1,BMP4,SMO,MEGF8,JAG1,KRAS,STAT3,FGF10,NTRK2,NIPBL,LRP5,IHH,SH3PXD2B,FAM20C,SMAD3,TGFBR2,TGFB2,FLNA,GNAS,RUNX2,GDF5,TGFBR1,IL6ST,FGF9,GLI3,SOX6,TCF12,FGFR1,CCBE1,FGFR2,POR,ZEB2
GO:0042733	embryonic digit morphogenesis	11	64	142	7.05e-09	9606.ENSP00000239243,9606.ENSP00000242261,9606.ENSP00000245451,9606.ENSP00000262644,9606.ENSP00000294304,9606.ENSP00000295731,9606.ENSP00000296266,9606.ENSP00000332744,9606.ENSP00000372170,9606.ENSP00000379258,9606.ENSP00000406012	MSX2,TWIST1,BMP4,IMPAD1,LRP5,IHH,IFT122,ALX4,MSX1,GLI3,IFT140
GO:2000026	regulation of multicellular organismal development	41	1876	53	7.3e-09	9606.ENSP00000001146,9606.ENSP00000239243,9606.ENSP00000242261,9606.ENSP00000245451,9606.ENSP00000249373,9606.ENSP00000251268,9606.ENSP00000254958,9606.ENSP00000264657,9606.ENSP00000264664,9606.ENSP00000271651,9606.ENSP00000277120,9606.ENSP00000282516,9606.ENSP00000295731,9606.ENSP00000296266,9606.ENSP00000301067,9606.ENSP00000304502,9606.ENSP00000309714,9606.ENSP00000322323,9606.ENSP00000325527,…	CYP26B1,MSX2,TWIST1,BMP4,SMO,MEGF8,JAG1,STAT3,FGF10,CTSK,NTRK2,NIPBL,IHH,IFT122,KMT2D,SIX2,SH3PXD2B,FAM20C,FBN1,SMAD3,TGFBR2,TGFB2,FLNA,GNAS,RUNX2,MED12,GDF5,TGFBR1,SKI,IL6ST,FGF9,MSX1,PPP3CA,GLI3,SOX6,TCF12,FGFR1,CCBE1,FGFR2,POR,ZEB2
GO:0060562	epithelial tube morphogenesis	18	298	97	7.98e-09	9606.ENSP00000239243,9606.ENSP00000242261,9606.ENSP00000245451,9606.ENSP00000249373,9606.ENSP00000251268,9606.ENSP00000256078,9606.ENSP00000264664,9606.ENSP00000294304,9606.ENSP00000295731,9606.ENSP00000296266,9606.ENSP00000332973,9606.ENSP00000351905,9606.ENSP00000355896,9606.ENSP00000363193,9606.ENSP00000367797,9606.ENSP00000379258,9606.ENSP00000410294,9606.ENSP00000454157	MSX2,TWIST1,BMP4,SMO,MEGF8,KRAS,FGF10,LRP5,IHH,IFT122,SMAD3,TGFBR2,TGFB2,MED12,SKI,GLI3,FGFR2,ZEB2
GO:0031323	regulation of cellular metabolic process	78	6082	3	8.68e-09	9606.ENSP00000222329,9606.ENSP00000239243,9606.ENSP00000242261,9606.ENSP00000245451,9606.ENSP00000249373,9606.ENSP00000251268,9606.ENSP00000254958,9606.ENSP00000256078,9606.ENSP00000262238,9606.ENSP00000263083,9606.ENSP00000264657,9606.ENSP00000264664,9606.ENSP00000265471,9606.ENSP00000268035,9606.ENSP00000277120,9606.ENSP00000277225,9606.ENSP00000282516,9606.ENSP00000282928,9606.ENSP00000287239,…	ERF,MSX2,TWIST1,BMP4,SMO,MEGF8,JAG1,KRAS,YY1,DPH1,STAT3,FGF10,B3GAT3,IGF1R,NTRK2,ZNF462,NIPBL,ZIC1,KAT6B,BRAF,SMAD6,LRP5,IHH,MASP1,KMT2D,SIX2,MN1,ESCO2,DONSON,WDR35,TLK2,FAM20C,CRTAP,FBN1,ALX4,SMAD3,FGFR3,PTPN11,MCPH1,LMX1B,GTF2E2,SON,TGFBR2,TCF20,TGFB2,ALX3,FLNA,NFIA,RUNX2,ORC1,MED12,GDF5,TGFBR1,ASXL1,HNRNPK,TCOF1,SKI,IL6ST,GLIS3,FGF9,MSX1,TFAP2B,IRX5,PPP3CA,GLI3,SOX6,KAT6A,TCF12,FGFR1,FAM58A,CC…
GO:0080090	regulation of primary metabolic process	77	5982	3	1.2e-08	9606.ENSP00000222329,9606.ENSP00000239243,9606.ENSP00000242261,9606.ENSP00000245451,9606.ENSP00000249373,9606.ENSP00000251268,9606.ENSP00000254958,9606.ENSP00000256078,9606.ENSP00000262238,9606.ENSP00000263083,9606.ENSP00000264657,9606.ENSP00000264664,9606.ENSP00000265471,9606.ENSP00000268035,9606.ENSP00000277120,9606.ENSP00000277225,9606.ENSP00000282516,9606.ENSP00000282928,9606.ENSP00000287239,…	ERF,MSX2,TWIST1,BMP4,SMO,MEGF8,JAG1,KRAS,YY1,DPH1,STAT3,FGF10,B3GAT3,IGF1R,NTRK2,ZNF462,NIPBL,ZIC1,KAT6B,BRAF,SMAD6,LRP5,IHH,MASP1,KMT2D,SIX2,MN1,ESCO2,DONSON,WDR35,TLK2,CRTAP,FBN1,ALX4,SMAD3,FGFR3,PTPN11,MCPH1,LMX1B,GTF2E2,SON,TGFBR2,TCF20,TGFB2,ALX3,FLNA,NFIA,RUNX2,ORC1,MED12,GDF5,TGFBR1,ASXL1,HNRNPK,TCOF1,SKI,IL6ST,GLIS3,FGF9,MSX1,TFAP2B,IRX5,PPP3CA,GLI3,SOX6,KAT6A,TCF12,FGFR1,FAM58A,CCBE1,CDC…
GO:0072001	renal system development	17	267	99	1.51e-08	9606.ENSP00000245451,9606.ENSP00000249373,9606.ENSP00000254958,9606.ENSP00000264664,9606.ENSP00000282516,9606.ENSP00000288840,9606.ENSP00000304502,9606.ENSP00000325527,9606.ENSP00000332973,9606.ENSP00000355896,9606.ENSP00000360231,9606.ENSP00000364133,9606.ENSP00000377265,9606.ENSP00000379258,9606.ENSP00000393312,9606.ENSP00000406012,9606.ENSP00000410294	BMP4,SMO,JAG1,FGF10,NIPBL,SMAD6,SIX2,FBN1,SMAD3,TGFB2,NFIA,TGFBR1,TFAP2B,GLI3,FGFR1,IFT140,FGFR2
GO:0031326	regulation of cellular biosynthetic process	63	4266	36	2.27e-08	9606.ENSP00000222329,9606.ENSP00000239243,9606.ENSP00000242261,9606.ENSP00000245451,9606.ENSP00000249373,9606.ENSP00000251268,9606.ENSP00000254958,9606.ENSP00000256078,9606.ENSP00000262238,9606.ENSP00000263083,9606.ENSP00000264657,9606.ENSP00000264664,9606.ENSP00000277225,9606.ENSP00000282516,9606.ENSP00000282928,9606.ENSP00000287239,9606.ENSP00000288840,9606.ENSP00000294304,9606.ENSP00000295731,…	ERF,MSX2,TWIST1,BMP4,SMO,MEGF8,JAG1,KRAS,YY1,DPH1,STAT3,FGF10,ZNF462,NIPBL,ZIC1,KAT6B,SMAD6,LRP5,IHH,KMT2D,SIX2,MN1,ESCO2,DONSON,WDR35,FBN1,ALX4,SMAD3,MCPH1,LMX1B,GTF2E2,TCF20,TGFB2,ALX3,FLNA,NFIA,RUNX2,ORC1,MED12,GDF5,TGFBR1,ASXL1,HNRNPK,TCOF1,SKI,GLIS3,FGF9,MSX1,TFAP2B,IRX5,PPP3CA,GLI3,SOX6,KAT6A,TCF12,FGFR1,FAM58A,CDC45,FGFR2,CDKN1C,POR,DPF2,ZEB2
GO:0003007	heart morphogenesis	16	235	102	2.51e-08	9606.ENSP00000239243,9606.ENSP00000242261,9606.ENSP00000245451,9606.ENSP00000249373,9606.ENSP00000251268,9606.ENSP00000254958,9606.ENSP00000282516,9606.ENSP00000288840,9606.ENSP00000295731,9606.ENSP00000332973,9606.ENSP00000351905,9606.ENSP00000355896,9606.ENSP00000364133,9606.ENSP00000364839,9606.ENSP00000372170,9606.ENSP00000410294	MSX2,TWIST1,BMP4,SMO,MEGF8,JAG1,NIPBL,SMAD6,IHH,SMAD3,TGFBR2,TGFB2,TGFBR1,ASXL1,MSX1,FGFR2
GO:0051093	negative regulation of developmental process	28	910	68	2.66e-08	9606.ENSP00000239243,9606.ENSP00000242261,9606.ENSP00000245451,9606.ENSP00000249373,9606.ENSP00000254958,9606.ENSP00000256078,9606.ENSP00000264657,9606.ENSP00000264664,9606.ENSP00000288840,9606.ENSP00000294304,9606.ENSP00000295731,9606.ENSP00000296266,9606.ENSP00000304502,9606.ENSP00000325527,9606.ENSP00000332973,9606.ENSP00000339824,9606.ENSP00000351905,9606.ENSP00000355896,9606.ENSP00000360141,…	MSX2,TWIST1,BMP4,SMO,JAG1,KRAS,STAT3,FGF10,SMAD6,LRP5,IHH,IFT122,SIX2,FBN1,SMAD3,FGFR3,TGFBR2,TGFB2,GNAS,GDF5,TGFBR1,ASXL1,SKI,FGF9,MSX1,PPP3CA,GLI3,SOX6
GO:2000112	regulation of cellular macromolecule biosynthetic process	61	4050	37	2.71e-08	9606.ENSP00000222329,9606.ENSP00000239243,9606.ENSP00000242261,9606.ENSP00000245451,9606.ENSP00000249373,9606.ENSP00000251268,9606.ENSP00000254958,9606.ENSP00000256078,9606.ENSP00000262238,9606.ENSP00000263083,9606.ENSP00000264657,9606.ENSP00000264664,9606.ENSP00000277225,9606.ENSP00000282516,9606.ENSP00000282928,9606.ENSP00000287239,9606.ENSP00000288840,9606.ENSP00000294304,9606.ENSP00000295731,…	ERF,MSX2,TWIST1,BMP4,SMO,MEGF8,JAG1,KRAS,YY1,DPH1,STAT3,FGF10,ZNF462,NIPBL,ZIC1,KAT6B,SMAD6,LRP5,IHH,KMT2D,SIX2,MN1,ESCO2,DONSON,FBN1,ALX4,SMAD3,MCPH1,LMX1B,GTF2E2,TCF20,TGFB2,ALX3,FLNA,NFIA,RUNX2,ORC1,MED12,GDF5,TGFBR1,ASXL1,HNRNPK,TCOF1,SKI,GLIS3,FGF9,MSX1,TFAP2B,IRX5,PPP3CA,GLI3,SOX6,KAT6A,TCF12,FGFR1,FAM58A,CDC45,FGFR2,CDKN1C,DPF2,ZEB2
GO:0035137	hindlimb morphogenesis	9	36	159	3.68e-08	9606.ENSP00000239243,9606.ENSP00000242261,9606.ENSP00000245451,9606.ENSP00000332744,9606.ENSP00000358807,9606.ENSP00000360141,9606.ENSP00000363492,9606.ENSP00000372170,9606.ENSP00000377265	MSX2,TWIST1,BMP4,ALX4,ALX3,GNAS,GDF5,MSX1,TFAP2B
GO:0043583	ear development	15	204	105	4.09e-08	9606.ENSP00000242261,9606.ENSP00000245451,9606.ENSP00000254958,9606.ENSP00000264664,9606.ENSP00000282516,9606.ENSP00000282928,9606.ENSP00000304502,9606.ENSP00000340944,9606.ENSP00000355896,9606.ENSP00000371790,9606.ENSP00000372170,9606.ENSP00000379258,9606.ENSP00000382717,9606.ENSP00000393312,9606.ENSP00000410294	TWIST1,BMP4,JAG1,FGF10,NIPBL,ZIC1,SIX2,PTPN11,TGFB2,FGF9,MSX1,GLI3,WDR19,FGFR1,FGFR2
GO:0048583	regulation of response to stimulus	59	3882	37	5.22e-08	9606.ENSP00000001146,9606.ENSP00000239243,9606.ENSP00000242261,9606.ENSP00000245451,9606.ENSP00000249373,9606.ENSP00000251268,9606.ENSP00000254958,9606.ENSP00000256078,9606.ENSP00000264657,9606.ENSP00000264664,9606.ENSP00000264956,9606.ENSP00000268035,9606.ENSP00000277120,9606.ENSP00000282928,9606.ENSP00000283285,9606.ENSP00000288602,9606.ENSP00000288840,9606.ENSP00000294304,9606.ENSP00000295731,…	CYP26B1,MSX2,TWIST1,BMP4,SMO,MEGF8,JAG1,KRAS,STAT3,FGF10,EVC,IGF1R,NTRK2,ZIC1,CD96,BRAF,SMAD6,LRP5,IHH,IFT122,MASP1,KMT2D,WDR35,FAM20C,FBN1,P4HB,COLEC10,SMAD3,KPTN,FGFR3,PTPN11,MCPH1,TGFBR2,TGFB2,FLNA,GNAS,RUNX2,MED12,GDF5,TGFBR1,ASXL1,HNRNPK,SKI,IL6ST,FGF9,MSX1,TFAP2B,PPP3CA,GLI3,KAT6A,FGFR1,CCBE1,IFT140,FGFR2,COLEC11,CDKN1C,POR,SH3BP2,ZEB2
GO:0051239	regulation of multicellular organismal process	49	2788	43	5.22e-08	9606.ENSP00000001146,9606.ENSP00000239243,9606.ENSP00000242261,9606.ENSP00000245451,9606.ENSP00000249373,9606.ENSP00000251268,9606.ENSP00000254958,9606.ENSP00000262238,9606.ENSP00000264657,9606.ENSP00000264664,9606.ENSP00000271651,9606.ENSP00000277120,9606.ENSP00000282516,9606.ENSP00000283285,9606.ENSP00000288840,9606.ENSP00000294304,9606.ENSP00000295731,9606.ENSP00000296266,9606.ENSP00000301067,…	CYP26B1,MSX2,TWIST1,BMP4,SMO,MEGF8,JAG1,YY1,STAT3,FGF10,CTSK,NTRK2,NIPBL,CD96,SMAD6,LRP5,IHH,IFT122,KMT2D,SIX2,SH3PXD2B,FAM20C,FBN1,SMAD3,PTPN11,TGFBR2,TGFB2,FLNA,GNAS,RUNX2,MED12,GDF5,TGFBR1,HNRNPK,SKI,IL6ST,FGF9,MSX1,IRX5,PPP3CA,GLI3,SOX6,TCF12,FGFR1,CCBE1,FGFR2,FTO,POR,ZEB2
GO:0043170	macromolecule metabolic process	86	7453	25	5.24e-08	9606.ENSP00000204961,9606.ENSP00000220562,9606.ENSP00000222329,9606.ENSP00000239243,9606.ENSP00000242261,9606.ENSP00000245451,9606.ENSP00000256078,9606.ENSP00000262238,9606.ENSP00000262644,9606.ENSP00000263083,9606.ENSP00000264657,9606.ENSP00000264664,9606.ENSP00000265471,9606.ENSP00000268035,9606.ENSP00000271651,9606.ENSP00000277120,9606.ENSP00000277225,9606.ENSP00000282516,9606.ENSP00000282928,…	EFNB1,EXTL3,ERF,MSX2,TWIST1,BMP4,KRAS,YY1,IMPAD1,DPH1,STAT3,FGF10,B3GAT3,IGF1R,CTSK,NTRK2,ZNF462,NIPBL,ZIC1,KAT6B,BRAF,SMAD6,IHH,MASP1,GNPTAB,KMT2D,SIX2,MN1,ESCO2,DONSON,TLK2,FAM20C,CRTAP,FBN1,P4HB,COLEC10,ALX4,SMAD3,FGFR3,HUWE1,PTPN11,LMX1B,GTF2E2,SON,NHEJ1,TGFBR2,TCF20,TGFB2,ADAMTSL4,ALX3,FLNA,GNAS,NFIA,RUNX2,ORC1,MED12,TGFBR1,ASXL1,HNRNPK,SKI,PHEX,CWC27,IL6ST,GLIS3,FGF9,MSX1,TFAP2B,IRX5,PPP3CA…
GO:0048589	developmental growth	18	340	91	5.46e-08	9606.ENSP00000239243,9606.ENSP00000245451,9606.ENSP00000249373,9606.ENSP00000264664,9606.ENSP00000264956,9606.ENSP00000282516,9606.ENSP00000295731,9606.ENSP00000301067,9606.ENSP00000332973,9606.ENSP00000339824,9606.ENSP00000340944,9606.ENSP00000351905,9606.ENSP00000355896,9606.ENSP00000360141,9606.ENSP00000363193,9606.ENSP00000379258,9606.ENSP00000410294,9606.ENSP00000454157	MSX2,BMP4,SMO,FGF10,EVC,NIPBL,IHH,KMT2D,SMAD3,FGFR3,PTPN11,TGFBR2,TGFB2,GNAS,MED12,GLI3,FGFR2,ZEB2
GO:0006355	regulation of transcription, DNA-templated	57	3661	38	5.51e-08	9606.ENSP00000222329,9606.ENSP00000239243,9606.ENSP00000242261,9606.ENSP00000245451,9606.ENSP00000249373,9606.ENSP00000251268,9606.ENSP00000254958,9606.ENSP00000256078,9606.ENSP00000262238,9606.ENSP00000264657,9606.ENSP00000264664,9606.ENSP00000277225,9606.ENSP00000282516,9606.ENSP00000282928,9606.ENSP00000287239,9606.ENSP00000288840,9606.ENSP00000294304,9606.ENSP00000295731,9606.ENSP00000301067,…	ERF,MSX2,TWIST1,BMP4,SMO,MEGF8,JAG1,KRAS,YY1,STAT3,FGF10,ZNF462,NIPBL,ZIC1,KAT6B,SMAD6,LRP5,IHH,KMT2D,SIX2,MN1,FBN1,ALX4,SMAD3,MCPH1,LMX1B,GTF2E2,TCF20,TGFB2,ALX3,FLNA,NFIA,RUNX2,ORC1,MED12,GDF5,TGFBR1,ASXL1,HNRNPK,SKI,GLIS3,FGF9,MSX1,TFAP2B,IRX5,PPP3CA,GLI3,SOX6,KAT6A,TCF12,FGFR1,FAM58A,CDC45,FGFR2,CDKN1C,DPF2,ZEB2
GO:0048468	cell development	35	1493	56	6.38e-08	9606.ENSP00000204961,9606.ENSP00000239243,9606.ENSP00000242261,9606.ENSP00000245451,9606.ENSP00000249373,9606.ENSP00000251268,9606.ENSP00000254958,9606.ENSP00000256078,9606.ENSP00000262644,9606.ENSP00000277120,9606.ENSP00000294304,9606.ENSP00000295731,9606.ENSP00000301067,9606.ENSP00000317902,9606.ENSP00000322323,9606.ENSP00000332973,9606.ENSP00000340944,9606.ENSP00000351905,9606.ENSP00000355896,…	EFNB1,MSX2,TWIST1,BMP4,SMO,MEGF8,JAG1,KRAS,IMPAD1,NTRK2,LRP5,IHH,KMT2D,CEP57,FAM20C,SMAD3,PTPN11,TGFBR2,TGFB2,ADAMTSL4,FLNA,RUNX2,MED12,GDF5,TCOF1,SKI,IRX5,PPP3CA,GLI3,SOX6,FGFR1,IFT140,FGFR2,ZEB2,MYH3
GO:0045596	negative regulation of cell differentiation	24	683	73	6.83e-08	9606.ENSP00000239243,9606.ENSP00000242261,9606.ENSP00000245451,9606.ENSP00000249373,9606.ENSP00000254958,9606.ENSP00000256078,9606.ENSP00000264657,9606.ENSP00000264664,9606.ENSP00000288840,9606.ENSP00000294304,9606.ENSP00000295731,9606.ENSP00000304502,9606.ENSP00000325527,9606.ENSP00000332973,9606.ENSP00000355896,9606.ENSP00000363492,9606.ENSP00000364133,9606.ENSP00000364839,9606.ENSP00000367797,…	MSX2,TWIST1,BMP4,SMO,JAG1,KRAS,STAT3,FGF10,SMAD6,LRP5,IHH,SIX2,FBN1,SMAD3,TGFB2,GDF5,TGFBR1,ASXL1,SKI,FGF9,MSX1,PPP3CA,GLI3,SOX6
GO:0048638	regulation of developmental growth	17	302	94	7.81e-08	9606.ENSP00000245451,9606.ENSP00000249373,9606.ENSP00000251268,9606.ENSP00000264657,9606.ENSP00000282516,9606.ENSP00000309714,9606.ENSP00000339824,9606.ENSP00000340944,9606.ENSP00000351905,9606.ENSP00000360141,9606.ENSP00000363492,9606.ENSP00000364133,9606.ENSP00000371790,9606.ENSP00000393312,9606.ENSP00000410294,9606.ENSP00000418823,9606.ENSP00000419970	BMP4,SMO,MEGF8,STAT3,NIPBL,SH3PXD2B,FGFR3,PTPN11,TGFBR2,GNAS,GDF5,TGFBR1,FGF9,FGFR1,FGFR2,FTO,POR
GO:0042127	regulation of cell population proliferation	36	1594	54	8.04e-08	9606.ENSP00000204961,9606.ENSP00000239243,9606.ENSP00000242261,9606.ENSP00000245451,9606.ENSP00000249373,9606.ENSP00000254958,9606.ENSP00000256078,9606.ENSP00000264657,9606.ENSP00000264664,9606.ENSP00000268035,9606.ENSP00000277120,9606.ENSP00000288840,9606.ENSP00000294304,9606.ENSP00000295731,9606.ENSP00000296266,9606.ENSP00000301067,9606.ENSP00000304502,9606.ENSP00000332973,9606.ENSP00000339824,…	EFNB1,MSX2,TWIST1,BMP4,SMO,JAG1,KRAS,STAT3,FGF10,IGF1R,NTRK2,SMAD6,LRP5,IHH,IFT122,KMT2D,SIX2,SMAD3,FGFR3,TGFBR2,TGFB2,FLNA,RUNX2,GDF5,TGFBR1,SKI,IL6ST,FGF9,MSX1,TFAP2B,GLI3,FGFR1,FGFR2,CDKN1C,FTO,POR
GO:0042476	odontogenesis	12	113	121	8.77e-08	9606.ENSP00000239243,9606.ENSP00000242261,9606.ENSP00000245451,9606.ENSP00000249373,9606.ENSP00000264664,9606.ENSP00000322323,9606.ENSP00000355896,9606.ENSP00000360493,9606.ENSP00000363973,9606.ENSP00000372170,9606.ENSP00000379258,9606.ENSP00000410294	MSX2,TWIST1,BMP4,SMO,FGF10,FAM20C,TGFB2,RUNX2,ALPL,MSX1,GLI3,FGFR2
GO:0006357	regulation of transcription by RNA polymerase II	47	2633	44	8.78e-08	9606.ENSP00000222329,9606.ENSP00000239243,9606.ENSP00000242261,9606.ENSP00000245451,9606.ENSP00000249373,9606.ENSP00000251268,9606.ENSP00000254958,9606.ENSP00000262238,9606.ENSP00000264657,9606.ENSP00000264664,9606.ENSP00000277225,9606.ENSP00000282516,9606.ENSP00000282928,9606.ENSP00000288840,9606.ENSP00000294304,9606.ENSP00000295731,9606.ENSP00000301067,9606.ENSP00000304502,9606.ENSP00000325527,…	ERF,MSX2,TWIST1,BMP4,SMO,MEGF8,JAG1,YY1,STAT3,FGF10,ZNF462,NIPBL,ZIC1,SMAD6,LRP5,IHH,KMT2D,SIX2,FBN1,ALX4,SMAD3,MCPH1,LMX1B,TCF20,TGFB2,ALX3,NFIA,RUNX2,MED12,GDF5,ASXL1,HNRNPK,SKI,GLIS3,FGF9,MSX1,TFAP2B,IRX5,PPP3CA,GLI3,SOX6,TCF12,FGFR1,FAM58A,FGFR2,DPF2,ZEB2
GO:0009719	response to endogenous stimulus	33	1353	57	9.3e-08	9606.ENSP00000239243,9606.ENSP00000245451,9606.ENSP00000251268,9606.ENSP00000256078,9606.ENSP00000262238,9606.ENSP00000264657,9606.ENSP00000264664,9606.ENSP00000268035,9606.ENSP00000277120,9606.ENSP00000288840,9606.ENSP00000294304,9606.ENSP00000295731,9606.ENSP00000317902,9606.ENSP00000325527,9606.ENSP00000332973,9606.ENSP00000339824,9606.ENSP00000340944,9606.ENSP00000351905,9606.ENSP00000355896,…	MSX2,BMP4,MEGF8,KRAS,YY1,STAT3,FGF10,IGF1R,NTRK2,SMAD6,LRP5,IHH,CEP57,FBN1,SMAD3,FGFR3,PTPN11,TGFBR2,TGFB2,GNAS,RUNX2,MED12,GDF5,ALPL,TGFBR1,SKI,PHEX,FGF9,MSX1,SOX6,FGFR1,FGFR2,POR
GO:0090092	regulation of transmembrane receptor protein serine/threonine kinase signaling pathway	15	220	102	9.53e-08	9606.ENSP00000239243,9606.ENSP00000245451,9606.ENSP00000264664,9606.ENSP00000288840,9606.ENSP00000325527,9606.ENSP00000332973,9606.ENSP00000351905,9606.ENSP00000355896,9606.ENSP00000363492,9606.ENSP00000364133,9606.ENSP00000367797,9606.ENSP00000371790,9606.ENSP00000372170,9606.ENSP00000377265,9606.ENSP00000413720	MSX2,BMP4,FGF10,SMAD6,FBN1,SMAD3,TGFBR2,TGFB2,GDF5,TGFBR1,SKI,FGF9,MSX1,TFAP2B,CDKN1C
GO:0007167	enzyme linked receptor protein signaling pathway	24	698	72	9.69e-08	9606.ENSP00000204961,9606.ENSP00000239243,9606.ENSP00000245451,9606.ENSP00000251268,9606.ENSP00000264657,9606.ENSP00000264664,9606.ENSP00000268035,9606.ENSP00000277120,9606.ENSP00000288840,9606.ENSP00000317902,9606.ENSP00000332973,9606.ENSP00000339824,9606.ENSP00000340944,9606.ENSP00000351905,9606.ENSP00000355896,9606.ENSP00000360493,9606.ENSP00000363492,9606.ENSP00000364133,9606.ENSP00000367797,…	EFNB1,MSX2,BMP4,MEGF8,STAT3,FGF10,IGF1R,NTRK2,SMAD6,CEP57,SMAD3,FGFR3,PTPN11,TGFBR2,TGFB2,RUNX2,GDF5,TGFBR1,SKI,IL6ST,FGF9,MSX1,FGFR1,FGFR2
GO:0051252	regulation of RNA metabolic process	58	3890	36	1.68e-07	9606.ENSP00000222329,9606.ENSP00000239243,9606.ENSP00000242261,9606.ENSP00000245451,9606.ENSP00000249373,9606.ENSP00000251268,9606.ENSP00000254958,9606.ENSP00000256078,9606.ENSP00000262238,9606.ENSP00000264657,9606.ENSP00000264664,9606.ENSP00000277225,9606.ENSP00000282516,9606.ENSP00000282928,9606.ENSP00000287239,9606.ENSP00000288840,9606.ENSP00000294304,9606.ENSP00000295731,9606.ENSP00000301067,…	ERF,MSX2,TWIST1,BMP4,SMO,MEGF8,JAG1,KRAS,YY1,STAT3,FGF10,ZNF462,NIPBL,ZIC1,KAT6B,SMAD6,LRP5,IHH,KMT2D,SIX2,MN1,FBN1,ALX4,SMAD3,MCPH1,LMX1B,GTF2E2,SON,TCF20,TGFB2,ALX3,FLNA,NFIA,RUNX2,ORC1,MED12,GDF5,TGFBR1,ASXL1,HNRNPK,SKI,GLIS3,FGF9,MSX1,TFAP2B,IRX5,PPP3CA,GLI3,SOX6,KAT6A,TCF12,FGFR1,FAM58A,CDC45,FGFR2,CDKN1C,DPF2,ZEB2
GO:0019219	regulation of nucleobase-containing compound metabolic process	60	4133	35	1.81e-07	9606.ENSP00000222329,9606.ENSP00000239243,9606.ENSP00000242261,9606.ENSP00000245451,9606.ENSP00000249373,9606.ENSP00000251268,9606.ENSP00000254958,9606.ENSP00000256078,9606.ENSP00000262238,9606.ENSP00000264657,9606.ENSP00000264664,9606.ENSP00000277225,9606.ENSP00000282516,9606.ENSP00000282928,9606.ENSP00000287239,9606.ENSP00000288840,9606.ENSP00000294304,9606.ENSP00000295731,9606.ENSP00000301067,…	ERF,MSX2,TWIST1,BMP4,SMO,MEGF8,JAG1,KRAS,YY1,STAT3,FGF10,ZNF462,NIPBL,ZIC1,KAT6B,SMAD6,LRP5,IHH,KMT2D,SIX2,MN1,ESCO2,DONSON,FBN1,ALX4,SMAD3,MCPH1,LMX1B,GTF2E2,SON,TCF20,TGFB2,ALX3,FLNA,NFIA,RUNX2,ORC1,MED12,GDF5,TGFBR1,ASXL1,HNRNPK,SKI,GLIS3,FGF9,MSX1,TFAP2B,IRX5,PPP3CA,GLI3,SOX6,KAT6A,TCF12,FGFR1,FAM58A,CDC45,FGFR2,CDKN1C,DPF2,ZEB2
GO:0032330	regulation of chondrocyte differentiation	9	46	148	2.03e-07	9606.ENSP00000245451,9606.ENSP00000304502,9606.ENSP00000332973,9606.ENSP00000360493,9606.ENSP00000363492,9606.ENSP00000364133,9606.ENSP00000379258,9606.ENSP00000379644,9606.ENSP00000419970	BMP4,SIX2,SMAD3,RUNX2,GDF5,TGFBR1,GLI3,SOX6,POR
GO:0007399	nervous system development	42	2206	47	2.06e-07	9606.ENSP00000204961,9606.ENSP00000242261,9606.ENSP00000245451,9606.ENSP00000249373,9606.ENSP00000251268,9606.ENSP00000254958,9606.ENSP00000256078,9606.ENSP00000264657,9606.ENSP00000264664,9606.ENSP00000277120,9606.ENSP00000282516,9606.ENSP00000282928,9606.ENSP00000295731,9606.ENSP00000296266,9606.ENSP00000303058,9606.ENSP00000340944,9606.ENSP00000342924,9606.ENSP00000347684,9606.ENSP00000349313,…	EFNB1,TWIST1,BMP4,SMO,MEGF8,JAG1,KRAS,STAT3,FGF10,NTRK2,NIPBL,ZIC1,IHH,IFT122,CEP120,PTPN11,MCPH1,LMX1B,NHEJ1,TGFBR2,KIAA1279,TGFB2,FLNA,NFIA,RUNX2,MED12,GDF5,TGFBR1,SKI,IL6ST,MSX1,TFAP2B,IRX5,PPP3CA,GLI3,SOX6,WDR19,TCF12,FGFR1,IFT140,FGFR2,ZEB2
GO:0009967	positive regulation of signal transduction	34	1493	55	2.48e-07	9606.ENSP00000239243,9606.ENSP00000245451,9606.ENSP00000249373,9606.ENSP00000254958,9606.ENSP00000256078,9606.ENSP00000264657,9606.ENSP00000264664,9606.ENSP00000264956,9606.ENSP00000277120,9606.ENSP00000288602,9606.ENSP00000295731,9606.ENSP00000301067,9606.ENSP00000314444,9606.ENSP00000332973,9606.ENSP00000339824,9606.ENSP00000340944,9606.ENSP00000355896,9606.ENSP00000358866,9606.ENSP00000360141,…	MSX2,BMP4,SMO,JAG1,KRAS,STAT3,FGF10,EVC,NTRK2,BRAF,IHH,KMT2D,WDR35,SMAD3,FGFR3,PTPN11,TGFB2,FLNA,GNAS,GDF5,TGFBR1,ASXL1,SKI,IL6ST,FGF9,MSX1,PPP3CA,FGFR1,CCBE1,FGFR2,CDKN1C,POR,SH3BP2,ZEB2
GO:0009952	anterior/posterior pattern specification	14	197	104	2.52e-07	9606.ENSP00000239243,9606.ENSP00000245451,9606.ENSP00000249373,9606.ENSP00000262238,9606.ENSP00000294304,9606.ENSP00000304502,9606.ENSP00000332744,9606.ENSP00000332973,9606.ENSP00000363193,9606.ENSP00000364133,9606.ENSP00000367797,9606.ENSP00000372170,9606.ENSP00000379258,9606.ENSP00000454157	MSX2,BMP4,SMO,YY1,LRP5,SIX2,ALX4,SMAD3,MED12,TGFBR1,SKI,MSX1,GLI3,ZEB2
GO:0035115	embryonic forelimb morphogenesis	8	31	16	3.42e-07	9606.ENSP00000239243,9606.ENSP00000242261,9606.ENSP00000282516,9606.ENSP00000296266,9606.ENSP00000332744,9606.ENSP00000358807,9606.ENSP00000360493,9606.ENSP00000372170	MSX2,TWIST1,NIPBL,IFT122,ALX4,ALX3,RUNX2,MSX1
GO:2000027	regulation of animal organ morphogenesis	14	207	102	4.59e-07	9606.ENSP00000242261,9606.ENSP00000245451,9606.ENSP00000249373,9606.ENSP00000264664,9606.ENSP00000304502,9606.ENSP00000351905,9606.ENSP00000355896,9606.ENSP00000360493,9606.ENSP00000363193,9606.ENSP00000364133,9606.ENSP00000372170,9606.ENSP00000393312,9606.ENSP00000410294,9606.ENSP00000419970	TWIST1,BMP4,SMO,FGF10,SIX2,TGFBR2,TGFB2,RUNX2,MED12,TGFBR1,MSX1,FGFR1,FGFR2,POR
GO:0097094	craniofacial suture morphogenesis	7	18	178	4.63e-07	9606.ENSP00000239243,9606.ENSP00000242261,9606.ENSP00000245451,9606.ENSP00000251268,9606.ENSP00000379258,9606.ENSP00000412940,9606.ENSP00000417610	MSX2,TWIST1,BMP4,MEGF8,GLI3,FREM1,RAB23
GO:0001822	kidney development	15	251	96	4.97e-07	9606.ENSP00000245451,9606.ENSP00000249373,9606.ENSP00000254958,9606.ENSP00000264664,9606.ENSP00000282516,9606.ENSP00000288840,9606.ENSP00000304502,9606.ENSP00000325527,9606.ENSP00000332973,9606.ENSP00000355896,9606.ENSP00000364133,9606.ENSP00000377265,9606.ENSP00000379258,9606.ENSP00000393312,9606.ENSP00000410294	BMP4,SMO,JAG1,FGF10,NIPBL,SMAD6,SIX2,FBN1,SMAD3,TGFB2,TGFBR1,TFAP2B,GLI3,FGFR1,FGFR2
GO:0048566	embryonic digestive tract development	8	34	156	6.26e-07	9606.ENSP00000264664,9606.ENSP00000282516,9606.ENSP00000295731,9606.ENSP00000304502,9606.ENSP00000355896,9606.ENSP00000371790,9606.ENSP00000379258,9606.ENSP00000410294	FGF10,NIPBL,IHH,SIX2,TGFB2,FGF9,GLI3,FGFR2
GO:0051240	positive regulation of multicellular organismal process	34	1551	53	6.36e-07	9606.ENSP00000001146,9606.ENSP00000239243,9606.ENSP00000242261,9606.ENSP00000245451,9606.ENSP00000249373,9606.ENSP00000251268,9606.ENSP00000254958,9606.ENSP00000264657,9606.ENSP00000264664,9606.ENSP00000277120,9606.ENSP00000282516,9606.ENSP00000294304,9606.ENSP00000295731,9606.ENSP00000309714,9606.ENSP00000322323,9606.ENSP00000332973,9606.ENSP00000351905,9606.ENSP00000355896,9606.ENSP00000358866,…	CYP26B1,MSX2,TWIST1,BMP4,SMO,MEGF8,JAG1,STAT3,FGF10,NTRK2,NIPBL,LRP5,IHH,SH3PXD2B,FAM20C,SMAD3,TGFBR2,TGFB2,FLNA,GNAS,RUNX2,GDF5,TGFBR1,IL6ST,FGF9,PPP3CA,GLI3,SOX6,TCF12,FGFR1,CCBE1,FGFR2,POR,ZEB2
GO:0048593	camera-type eye morphogenesis	11	109	119	8.7e-07	9606.ENSP00000242261,9606.ENSP00000245451,9606.ENSP00000254958,9606.ENSP00000262238,9606.ENSP00000294304,9606.ENSP00000295731,9606.ENSP00000296266,9606.ENSP00000367797,9606.ENSP00000377265,9606.ENSP00000378132,9606.ENSP00000379258	TWIST1,BMP4,JAG1,YY1,LRP5,IHH,IFT122,SKI,TFAP2B,IRX5,GLI3
GO:0071310	cellular response to organic substance	41	2219	45	8.75e-07	9606.ENSP00000001146,9606.ENSP00000220562,9606.ENSP00000239243,9606.ENSP00000242261,9606.ENSP00000245451,9606.ENSP00000249373,9606.ENSP00000251268,9606.ENSP00000256078,9606.ENSP00000262238,9606.ENSP00000264657,9606.ENSP00000264664,9606.ENSP00000268035,9606.ENSP00000277120,9606.ENSP00000287239,9606.ENSP00000288840,9606.ENSP00000314444,9606.ENSP00000317902,9606.ENSP00000325527,9606.ENSP00000327801,…	CYP26B1,EXTL3,MSX2,TWIST1,BMP4,SMO,MEGF8,KRAS,YY1,STAT3,FGF10,IGF1R,NTRK2,KAT6B,SMAD6,WDR35,CEP57,FBN1,P4HB,SMAD3,FGFR3,PTPN11,TGFBR2,TGFB2,GNAS,RUNX2,MED12,GDF5,ALPL,TGFBR1,SKI,PHEX,IL6ST,FGF9,MSX1,PPP3CA,SOX6,FGFR1,FGFR2,POR,IL11RA
GO:0010464	regulation of mesenchymal cell proliferation	8	36	153	9.03e-07	9606.ENSP00000245451,9606.ENSP00000249373,9606.ENSP00000294304,9606.ENSP00000295731,9606.ENSP00000351905,9606.ENSP00000371790,9606.ENSP00000393312,9606.ENSP00000410294	BMP4,SMO,LRP5,IHH,TGFBR2,FGF9,FGFR1,FGFR2
GO:0001649	osteoblast differentiation	10	83	127	1.14e-06	9606.ENSP00000239243,9606.ENSP00000242261,9606.ENSP00000245451,9606.ENSP00000249373,9606.ENSP00000294304,9606.ENSP00000295731,9606.ENSP00000309714,9606.ENSP00000332973,9606.ENSP00000360493,9606.ENSP00000371790	MSX2,TWIST1,BMP4,SMO,LRP5,IHH,SH3PXD2B,SMAD3,RUNX2,FGF9
GO:0042981	regulation of apoptotic process	33	1501	53	1.14e-06	9606.ENSP00000239243,9606.ENSP00000242261,9606.ENSP00000245451,9606.ENSP00000249373,9606.ENSP00000256078,9606.ENSP00000264657,9606.ENSP00000264664,9606.ENSP00000268035,9606.ENSP00000277120,9606.ENSP00000288602,9606.ENSP00000288840,9606.ENSP00000294304,9606.ENSP00000295731,9606.ENSP00000314444,9606.ENSP00000327801,9606.ENSP00000332744,9606.ENSP00000332973,9606.ENSP00000348984,9606.ENSP00000355896,…	MSX2,TWIST1,BMP4,SMO,KRAS,STAT3,FGF10,IGF1R,NTRK2,BRAF,SMAD6,LRP5,IHH,WDR35,P4HB,ALX4,SMAD3,SON,TGFB2,ADAMTSL4,ALX3,FLNA,GDF5,TGFBR1,HNRNPK,IL6ST,MSX1,TFAP2B,GLI3,FGFR1,FGFR2,POR,NEK1
GO:0045669	positive regulation of osteoblast differentiation	9	58	138	1.14e-06	9606.ENSP00000239243,9606.ENSP00000245451,9606.ENSP00000254958,9606.ENSP00000294304,9606.ENSP00000322323,9606.ENSP00000360141,9606.ENSP00000360493,9606.ENSP00000370698,9606.ENSP00000379258	MSX2,BMP4,JAG1,LRP5,FAM20C,GNAS,RUNX2,IL6ST,GLI3
GO:0048519	negative regulation of biological process	65	4953	31	1.14e-06	9606.ENSP00000001146,9606.ENSP00000222329,9606.ENSP00000239243,9606.ENSP00000242261,9606.ENSP00000245451,9606.ENSP00000249373,9606.ENSP00000251268,9606.ENSP00000254958,9606.ENSP00000256078,9606.ENSP00000262238,9606.ENSP00000264657,9606.ENSP00000264664,9606.ENSP00000268035,9606.ENSP00000277120,9606.ENSP00000282516,9606.ENSP00000283285,9606.ENSP00000287239,9606.ENSP00000288602,9606.ENSP00000288840,…	CYP26B1,ERF,MSX2,TWIST1,BMP4,SMO,MEGF8,JAG1,KRAS,YY1,STAT3,FGF10,IGF1R,NTRK2,NIPBL,CD96,KAT6B,BRAF,SMAD6,LRP5,IHH,IFT122,MASP1,KMT2D,SIX2,DONSON,WDR35,TLK2,CRTAP,FBN1,SMAD3,KPTN,FGFR3,PTPN11,MCPH1,SON,TGFBR2,TGFB2,FLNA,GNAS,NFIA,RUNX2,MED12,GDF5,TGFBR1,ASXL1,HNRNPK,SKI,IL6ST,GLIS3,FGF9,MSX1,TFAP2B,PPP3CA,GLI3,SOX6,KAT6A,FGFR1,CDC45,FGFR2,CDKN1C,RAB23,POR,FAM111A,ZEB2
GO:0040008	regulation of growth	22	663	71	1.16e-06	9606.ENSP00000220562,9606.ENSP00000245451,9606.ENSP00000249373,9606.ENSP00000251268,9606.ENSP00000264657,9606.ENSP00000282516,9606.ENSP00000295731,9606.ENSP00000309714,9606.ENSP00000332973,9606.ENSP00000339824,9606.ENSP00000340944,9606.ENSP00000351905,9606.ENSP00000355896,9606.ENSP00000360141,9606.ENSP00000363492,9606.ENSP00000364133,9606.ENSP00000371790,9606.ENSP00000372170,9606.ENSP00000393312,…	EXTL3,BMP4,SMO,MEGF8,STAT3,NIPBL,IHH,SH3PXD2B,SMAD3,FGFR3,PTPN11,TGFBR2,TGFB2,GNAS,GDF5,TGFBR1,FGF9,MSX1,FGFR1,FGFR2,FTO,POR
GO:0048584	positive regulation of response to stimulus	39	2054	47	1.23e-06	9606.ENSP00000239243,9606.ENSP00000245451,9606.ENSP00000249373,9606.ENSP00000251268,9606.ENSP00000254958,9606.ENSP00000256078,9606.ENSP00000264657,9606.ENSP00000264664,9606.ENSP00000264956,9606.ENSP00000277120,9606.ENSP00000288602,9606.ENSP00000295731,9606.ENSP00000296280,9606.ENSP00000301067,9606.ENSP00000314444,9606.ENSP00000332723,9606.ENSP00000332973,9606.ENSP00000339824,9606.ENSP00000340944,…	MSX2,BMP4,SMO,MEGF8,JAG1,KRAS,STAT3,FGF10,EVC,NTRK2,BRAF,IHH,MASP1,KMT2D,WDR35,COLEC10,SMAD3,FGFR3,PTPN11,TGFBR2,TGFB2,FLNA,GNAS,GDF5,TGFBR1,ASXL1,SKI,IL6ST,FGF9,MSX1,PPP3CA,FGFR1,CCBE1,FGFR2,COLEC11,CDKN1C,POR,SH3BP2,ZEB2
GO:0008284	positive regulation of cell population proliferation	25	878	64	1.41e-06	9606.ENSP00000204961,9606.ENSP00000242261,9606.ENSP00000245451,9606.ENSP00000249373,9606.ENSP00000256078,9606.ENSP00000264657,9606.ENSP00000264664,9606.ENSP00000268035,9606.ENSP00000277120,9606.ENSP00000294304,9606.ENSP00000295731,9606.ENSP00000301067,9606.ENSP00000304502,9606.ENSP00000339824,9606.ENSP00000351905,9606.ENSP00000355896,9606.ENSP00000358866,9606.ENSP00000360493,9606.ENSP00000364133,…	EFNB1,TWIST1,BMP4,SMO,KRAS,STAT3,FGF10,IGF1R,NTRK2,LRP5,IHH,KMT2D,SIX2,FGFR3,TGFBR2,TGFB2,FLNA,RUNX2,TGFBR1,IL6ST,FGF9,TFAP2B,GLI3,FGFR1,FGFR2
GO:0071495	cellular response to endogenous stimulus	28	1106	59	1.46e-06	9606.ENSP00000239243,9606.ENSP00000245451,9606.ENSP00000251268,9606.ENSP00000264657,9606.ENSP00000264664,9606.ENSP00000268035,9606.ENSP00000277120,9606.ENSP00000288840,9606.ENSP00000317902,9606.ENSP00000325527,9606.ENSP00000332973,9606.ENSP00000339824,9606.ENSP00000340944,9606.ENSP00000351905,9606.ENSP00000355896,9606.ENSP00000360141,9606.ENSP00000360493,9606.ENSP00000363193,9606.ENSP00000363492,…	MSX2,BMP4,MEGF8,STAT3,FGF10,IGF1R,NTRK2,SMAD6,CEP57,FBN1,SMAD3,FGFR3,PTPN11,TGFBR2,TGFB2,GNAS,RUNX2,MED12,GDF5,TGFBR1,SKI,PHEX,FGF9,MSX1,SOX6,FGFR1,FGFR2,POR
GO:0045165	cell fate commitment	14	230	97	1.49e-06	9606.ENSP00000001146,9606.ENSP00000245451,9606.ENSP00000249373,9606.ENSP00000254958,9606.ENSP00000264657,9606.ENSP00000264664,9606.ENSP00000295731,9606.ENSP00000304502,9606.ENSP00000309714,9606.ENSP00000360493,9606.ENSP00000364133,9606.ENSP00000379258,9606.ENSP00000379644,9606.ENSP00000410294	CYP26B1,BMP4,SMO,JAG1,STAT3,FGF10,IHH,SIX2,SH3PXD2B,RUNX2,TGFBR1,GLI3,SOX6,FGFR2
GO:0010033	response to organic substance	46	2815	4	2.32e-06	9606.ENSP00000001146,9606.ENSP00000220562,9606.ENSP00000239243,9606.ENSP00000242261,9606.ENSP00000245451,9606.ENSP00000249373,9606.ENSP00000251268,9606.ENSP00000254958,9606.ENSP00000256078,9606.ENSP00000262238,9606.ENSP00000264657,9606.ENSP00000264664,9606.ENSP00000268035,9606.ENSP00000277120,9606.ENSP00000283285,9606.ENSP00000287239,9606.ENSP00000288840,9606.ENSP00000294304,9606.ENSP00000295731,…	CYP26B1,EXTL3,MSX2,TWIST1,BMP4,SMO,MEGF8,JAG1,KRAS,YY1,STAT3,FGF10,IGF1R,NTRK2,CD96,KAT6B,SMAD6,LRP5,IHH,WDR35,CEP57,FBN1,P4HB,SMAD3,FGFR3,PTPN11,TGFBR2,TGFB2,GNAS,RUNX2,MED12,GDF5,ALPL,TGFBR1,ASXL1,SKI,PHEX,IL6ST,FGF9,MSX1,PPP3CA,SOX6,FGFR1,FGFR2,POR,IL11RA
GO:0010941	regulation of cell death	34	1638	5	2.32e-06	9606.ENSP00000239243,9606.ENSP00000242261,9606.ENSP00000245451,9606.ENSP00000249373,9606.ENSP00000256078,9606.ENSP00000264657,9606.ENSP00000264664,9606.ENSP00000268035,9606.ENSP00000277120,9606.ENSP00000288602,9606.ENSP00000288840,9606.ENSP00000294304,9606.ENSP00000295731,9606.ENSP00000314444,9606.ENSP00000327801,9606.ENSP00000332744,9606.ENSP00000332973,9606.ENSP00000348984,9606.ENSP00000355896,…	MSX2,TWIST1,BMP4,SMO,KRAS,STAT3,FGF10,IGF1R,NTRK2,BRAF,SMAD6,LRP5,IHH,WDR35,P4HB,ALX4,SMAD3,SON,TGFB2,ADAMTSL4,ALX3,FLNA,GDF5,TGFBR1,HNRNPK,IL6ST,MSX1,TFAP2B,GLI3,FGFR1,FGFR2,POR,NEK1,SLC25A24
GO:0060322	head development	22	692	69	2.35e-06	9606.ENSP00000245451,9606.ENSP00000249373,9606.ENSP00000256078,9606.ENSP00000264664,9606.ENSP00000277120,9606.ENSP00000282516,9606.ENSP00000282928,9606.ENSP00000295731,9606.ENSP00000303058,9606.ENSP00000340944,9606.ENSP00000342924,9606.ENSP00000351905,9606.ENSP00000358866,9606.ENSP00000367797,9606.ENSP00000372170,9606.ENSP00000378323,9606.ENSP00000379258,9606.ENSP00000393312,9606.ENSP00000410294,…	BMP4,SMO,KRAS,FGF10,NTRK2,NIPBL,ZIC1,IHH,CEP120,PTPN11,MCPH1,TGFBR2,FLNA,SKI,MSX1,PPP3CA,GLI3,FGFR1,FGFR2,IL11RA,ZEB2,MYH3
GO:0048732	gland development	17	395	82	3.04e-06	9606.ENSP00000239243,9606.ENSP00000245451,9606.ENSP00000249373,9606.ENSP00000256078,9606.ENSP00000264664,9606.ENSP00000294304,9606.ENSP00000295731,9606.ENSP00000314444,9606.ENSP00000332973,9606.ENSP00000351905,9606.ENSP00000355896,9606.ENSP00000364133,9606.ENSP00000364839,9606.ENSP00000372170,9606.ENSP00000379258,9606.ENSP00000393312,9606.ENSP00000410294	MSX2,BMP4,SMO,KRAS,FGF10,LRP5,IHH,WDR35,SMAD3,TGFBR2,TGFB2,TGFBR1,ASXL1,MSX1,GLI3,FGFR1,FGFR2
GO:0048523	negative regulation of cellular process	60	4454	32	3.2e-06	9606.ENSP00000001146,9606.ENSP00000222329,9606.ENSP00000239243,9606.ENSP00000242261,9606.ENSP00000245451,9606.ENSP00000249373,9606.ENSP00000251268,9606.ENSP00000254958,9606.ENSP00000256078,9606.ENSP00000262238,9606.ENSP00000264657,9606.ENSP00000264664,9606.ENSP00000268035,9606.ENSP00000277120,9606.ENSP00000282516,9606.ENSP00000287239,9606.ENSP00000288602,9606.ENSP00000288840,9606.ENSP00000294304,…	CYP26B1,ERF,MSX2,TWIST1,BMP4,SMO,MEGF8,JAG1,KRAS,YY1,STAT3,FGF10,IGF1R,NTRK2,NIPBL,KAT6B,BRAF,SMAD6,LRP5,IHH,IFT122,MASP1,KMT2D,SIX2,DONSON,WDR35,TLK2,CRTAP,FBN1,SMAD3,KPTN,PTPN11,MCPH1,SON,TGFBR2,TGFB2,FLNA,NFIA,RUNX2,MED12,GDF5,TGFBR1,ASXL1,HNRNPK,SKI,IL6ST,GLIS3,FGF9,MSX1,TFAP2B,PPP3CA,GLI3,SOX6,KAT6A,FGFR1,CDC45,FGFR2,CDKN1C,POR,ZEB2
GO:0010171	body morphogenesis	8	44	145	3.23e-06	9606.ENSP00000282516,9606.ENSP00000295731,9606.ENSP00000296266,9606.ENSP00000340944,9606.ENSP00000360141,9606.ENSP00000367797,9606.ENSP00000372170,9606.ENSP00000464317	NIPBL,IHH,IFT122,PTPN11,GNAS,SKI,MSX1,MYH3
GO:0040014	regulation of multicellular organism growth	9	69	13	4.11e-06	9606.ENSP00000249373,9606.ENSP00000264657,9606.ENSP00000282516,9606.ENSP00000309714,9606.ENSP00000340944,9606.ENSP00000360141,9606.ENSP00000363492,9606.ENSP00000410294,9606.ENSP00000418823	SMO,STAT3,NIPBL,SH3PXD2B,PTPN11,GNAS,GDF5,FGFR2,FTO
GO:0043066	negative regulation of apoptotic process	24	859	63	4.34e-06	9606.ENSP00000239243,9606.ENSP00000242261,9606.ENSP00000245451,9606.ENSP00000249373,9606.ENSP00000256078,9606.ENSP00000264657,9606.ENSP00000264664,9606.ENSP00000268035,9606.ENSP00000277120,9606.ENSP00000288602,9606.ENSP00000288840,9606.ENSP00000295731,9606.ENSP00000332973,9606.ENSP00000348984,9606.ENSP00000358866,9606.ENSP00000363492,9606.ENSP00000364133,9606.ENSP00000365439,9606.ENSP00000370698,…	MSX2,TWIST1,BMP4,SMO,KRAS,STAT3,FGF10,IGF1R,NTRK2,BRAF,SMAD6,IHH,SMAD3,SON,FLNA,GDF5,TGFBR1,HNRNPK,IL6ST,MSX1,TFAP2B,GLI3,FGFR2,POR
GO:0001568	blood vessel development	18	464	78	4.51e-06	9606.ENSP00000245451,9606.ENSP00000249373,9606.ENSP00000251268,9606.ENSP00000254958,9606.ENSP00000264664,9606.ENSP00000277120,9606.ENSP00000288840,9606.ENSP00000294304,9606.ENSP00000295731,9606.ENSP00000351905,9606.ENSP00000355896,9606.ENSP00000364133,9606.ENSP00000371790,9606.ENSP00000377265,9606.ENSP00000379258,9606.ENSP00000393312,9606.ENSP00000404464,9606.ENSP00000410294	BMP4,SMO,MEGF8,JAG1,FGF10,NTRK2,SMAD6,LRP5,IHH,TGFBR2,TGFB2,TGFBR1,FGF9,TFAP2B,GLI3,FGFR1,CCBE1,FGFR2
GO:0007417	central nervous system development	24	861	63	4.51e-06	9606.ENSP00000245451,9606.ENSP00000249373,9606.ENSP00000256078,9606.ENSP00000264657,9606.ENSP00000264664,9606.ENSP00000277120,9606.ENSP00000282516,9606.ENSP00000282928,9606.ENSP00000296266,9606.ENSP00000303058,9606.ENSP00000340944,9606.ENSP00000342924,9606.ENSP00000349313,9606.ENSP00000351905,9606.ENSP00000358866,9606.ENSP00000363193,9606.ENSP00000367797,9606.ENSP00000372170,9606.ENSP00000378323,…	BMP4,SMO,KRAS,STAT3,FGF10,NTRK2,NIPBL,ZIC1,IFT122,CEP120,PTPN11,MCPH1,NHEJ1,TGFBR2,FLNA,MED12,SKI,MSX1,PPP3CA,GLI3,SOX6,FGFR1,FGFR2,ZEB2
GO:0048863	stem cell differentiation	11	131	111	4.51e-06	9606.ENSP00000204961,9606.ENSP00000239243,9606.ENSP00000242261,9606.ENSP00000249373,9606.ENSP00000254958,9606.ENSP00000355896,9606.ENSP00000360493,9606.ENSP00000367028,9606.ENSP00000372170,9606.ENSP00000410294,9606.ENSP00000454157	EFNB1,MSX2,TWIST1,SMO,JAG1,TGFB2,RUNX2,TCOF1,MSX1,FGFR2,ZEB2
GO:0050789	regulation of biological process	104	11116	16	4.58e-06	9606.ENSP00000001146,9606.ENSP00000204961,9606.ENSP00000220562,9606.ENSP00000222329,9606.ENSP00000239243,9606.ENSP00000242261,9606.ENSP00000245451,9606.ENSP00000249373,9606.ENSP00000251268,9606.ENSP00000254958,9606.ENSP00000256078,9606.ENSP00000262238,9606.ENSP00000263083,9606.ENSP00000264657,9606.ENSP00000264664,9606.ENSP00000264956,9606.ENSP00000265471,9606.ENSP00000268035,9606.ENSP00000271651,…	CYP26B1,EFNB1,EXTL3,ERF,MSX2,TWIST1,BMP4,SMO,MEGF8,JAG1,KRAS,YY1,DPH1,STAT3,FGF10,EVC,B3GAT3,IGF1R,CTSK,NTRK2,ZNF462,NIPBL,ZIC1,CD96,KAT6B,BRAF,SMAD6,LRP5,IHH,IFT122,MASP1,KMT2D,CEP120,SIX2,MN1,ESCO2,DONSON,SH3PXD2B,WDR35,TLK2,CEP57,FAM20C,CRTAP,FBN1,P4HB,COLEC10,ALX4,SMAD3,KPTN,FGFR3,PTPN11,MCPH1,LMX1B,GTF2E2,SON,TGFBR2,TCF20,TGFB2,ADAMTSL4,ALX3,FLNA,GNAS,NFIA,RUNX2,ORC1,MED12,GDF5,TGFBR1,ASXL1,…
GO:0002053	positive regulation of mesenchymal cell proliferation	7	28	159	4.95e-06	9606.ENSP00000249373,9606.ENSP00000294304,9606.ENSP00000295731,9606.ENSP00000351905,9606.ENSP00000371790,9606.ENSP00000393312,9606.ENSP00000410294	SMO,LRP5,IHH,TGFBR2,FGF9,FGFR1,FGFR2
GO:0003151	outflow tract morphogenesis	9	71	129	4.95e-06	9606.ENSP00000239243,9606.ENSP00000242261,9606.ENSP00000245451,9606.ENSP00000254958,9606.ENSP00000282516,9606.ENSP00000288840,9606.ENSP00000351905,9606.ENSP00000355896,9606.ENSP00000410294	MSX2,TWIST1,BMP4,JAG1,NIPBL,SMAD6,TGFBR2,TGFB2,FGFR2
GO:0035116	embryonic hindlimb morphogenesis	7	28	159	4.95e-06	9606.ENSP00000239243,9606.ENSP00000242261,9606.ENSP00000245451,9606.ENSP00000332744,9606.ENSP00000358807,9606.ENSP00000360141,9606.ENSP00000372170	MSX2,TWIST1,BMP4,ALX4,ALX3,GNAS,MSX1
GO:0022008	neurogenesis	32	1519	51	5.26e-06	9606.ENSP00000204961,9606.ENSP00000242261,9606.ENSP00000245451,9606.ENSP00000249373,9606.ENSP00000251268,9606.ENSP00000254958,9606.ENSP00000256078,9606.ENSP00000264657,9606.ENSP00000264664,9606.ENSP00000277120,9606.ENSP00000282516,9606.ENSP00000295731,9606.ENSP00000303058,9606.ENSP00000340944,9606.ENSP00000347684,9606.ENSP00000355896,9606.ENSP00000358866,9606.ENSP00000360493,9606.ENSP00000363193,…	EFNB1,TWIST1,BMP4,SMO,MEGF8,JAG1,KRAS,STAT3,FGF10,NTRK2,NIPBL,IHH,CEP120,PTPN11,LMX1B,TGFB2,FLNA,RUNX2,MED12,GDF5,TGFBR1,SKI,IL6ST,IRX5,PPP3CA,GLI3,SOX6,TCF12,FGFR1,IFT140,FGFR2,ZEB2
GO:0048546	digestive tract morphogenesis	8	48	141	5.58e-06	9606.ENSP00000245451,9606.ENSP00000264664,9606.ENSP00000282516,9606.ENSP00000295731,9606.ENSP00000304502,9606.ENSP00000332973,9606.ENSP00000379258,9606.ENSP00000410294	BMP4,FGF10,NIPBL,IHH,SIX2,SMAD3,GLI3,FGFR2
GO:0002520	immune system development	20	601	71	6.34e-06	9606.ENSP00000193322,9606.ENSP00000245451,9606.ENSP00000254958,9606.ENSP00000264657,9606.ENSP00000264664,9606.ENSP00000294304,9606.ENSP00000306999,9606.ENSP00000322323,9606.ENSP00000332973,9606.ENSP00000340944,9606.ENSP00000349313,9606.ENSP00000351905,9606.ENSP00000355896,9606.ENSP00000360493,9606.ENSP00000364133,9606.ENSP00000364839,9606.ENSP00000379258,9606.ENSP00000379644,9606.ENSP00000380136,…	OSTM1,BMP4,JAG1,STAT3,FGF10,LRP5,ESCO2,FAM20C,SMAD3,PTPN11,NHEJ1,TGFBR2,TGFB2,RUNX2,TGFBR1,ASXL1,GLI3,SOX6,KAT6A,FGFR2
GO:0050678	regulation of epithelial cell proliferation	15	311	87	6.35e-06	9606.ENSP00000242261,9606.ENSP00000245451,9606.ENSP00000249373,9606.ENSP00000264657,9606.ENSP00000264664,9606.ENSP00000295731,9606.ENSP00000296266,9606.ENSP00000332973,9606.ENSP00000355896,9606.ENSP00000363492,9606.ENSP00000364133,9606.ENSP00000371790,9606.ENSP00000393312,9606.ENSP00000410294,9606.ENSP00000413720	TWIST1,BMP4,SMO,STAT3,FGF10,IHH,IFT122,SMAD3,TGFB2,GDF5,TGFBR1,FGF9,FGFR1,FGFR2,CDKN1C
GO:0060350	endochondral bone morphogenesis	8	49	14	6.35e-06	9606.ENSP00000245451,9606.ENSP00000262644,9606.ENSP00000295731,9606.ENSP00000339824,9606.ENSP00000351905,9606.ENSP00000360141,9606.ENSP00000360493,9606.ENSP00000363973	BMP4,IMPAD1,IHH,FGFR3,TGFBR2,GNAS,RUNX2,ALPL
GO:0065007	biological regulation	107	11740	15	6.4e-06	9606.ENSP00000001146,9606.ENSP00000204961,9606.ENSP00000220562,9606.ENSP00000222329,9606.ENSP00000239243,9606.ENSP00000242261,9606.ENSP00000245451,9606.ENSP00000249373,9606.ENSP00000251268,9606.ENSP00000254958,9606.ENSP00000256078,9606.ENSP00000262238,9606.ENSP00000263083,9606.ENSP00000264657,9606.ENSP00000264664,9606.ENSP00000264956,9606.ENSP00000265471,9606.ENSP00000268035,9606.ENSP00000271651,…	CYP26B1,EFNB1,EXTL3,ERF,MSX2,TWIST1,BMP4,SMO,MEGF8,JAG1,KRAS,YY1,DPH1,STAT3,FGF10,EVC,B3GAT3,IGF1R,CTSK,NTRK2,ZNF462,NIPBL,ZIC1,CD96,KAT6B,BRAF,SMAD6,LRP5,IHH,IFT122,MASP1,KMT2D,CEP120,SIX2,MN1,ESCO2,DONSON,SH3PXD2B,WDR35,TLK2,CEP57,FAM20C,CRTAP,FBN1,P4HB,COLEC10,ALX4,SMAD3,KPTN,FGFR3,PTPN11,MCPH1,LMX1B,GTF2E2,SON,NHEJ1,TGFBR2,TCF20,TGFB2,ADAMTSL4,ALX3,FLNA,GNAS,NFIA,RUNX2,ORC1,MED12,GDF5,TGFBR1,…
GO:0060411	cardiac septum morphogenesis	9	74	127	6.55e-06	9606.ENSP00000239243,9606.ENSP00000245451,9606.ENSP00000249373,9606.ENSP00000254958,9606.ENSP00000288840,9606.ENSP00000351905,9606.ENSP00000355896,9606.ENSP00000364133,9606.ENSP00000410294	MSX2,BMP4,SMO,JAG1,SMAD6,TGFBR2,TGFB2,TGFBR1,FGFR2
GO:0007166	cell surface receptor signaling pathway	39	2198	44	6.89e-06	9606.ENSP00000204961,9606.ENSP00000239243,9606.ENSP00000242261,9606.ENSP00000245451,9606.ENSP00000249373,9606.ENSP00000251268,9606.ENSP00000254958,9606.ENSP00000256078,9606.ENSP00000264657,9606.ENSP00000264664,9606.ENSP00000264956,9606.ENSP00000268035,9606.ENSP00000277120,9606.ENSP00000288840,9606.ENSP00000294304,9606.ENSP00000295731,9606.ENSP00000296266,9606.ENSP00000317902,9606.ENSP00000327801,…	EFNB1,MSX2,TWIST1,BMP4,SMO,MEGF8,JAG1,KRAS,STAT3,FGF10,EVC,IGF1R,NTRK2,SMAD6,LRP5,IHH,IFT122,CEP57,P4HB,SMAD3,FGFR3,PTPN11,TGFBR2,TGFB2,FLNA,RUNX2,MED12,GDF5,TGFBR1,SKI,IL6ST,FGF9,MSX1,PPP3CA,GLI3,WDR19,FGFR1,FGFR2,IL11RA
GO:0061036	positive regulation of cartilage development	7	30	156	6.99e-06	9606.ENSP00000245451,9606.ENSP00000332973,9606.ENSP00000360493,9606.ENSP00000363492,9606.ENSP00000379258,9606.ENSP00000379644,9606.ENSP00000419970	BMP4,SMAD3,RUNX2,GDF5,GLI3,SOX6,POR
GO:0044238	primary metabolic process	90	8808	2	7.71e-06	9606.ENSP00000001146,9606.ENSP00000204961,9606.ENSP00000220562,9606.ENSP00000222329,9606.ENSP00000239243,9606.ENSP00000242261,9606.ENSP00000245451,9606.ENSP00000256078,9606.ENSP00000262238,9606.ENSP00000262644,9606.ENSP00000263083,9606.ENSP00000264657,9606.ENSP00000264664,9606.ENSP00000265471,9606.ENSP00000268035,9606.ENSP00000271651,9606.ENSP00000277120,9606.ENSP00000277225,9606.ENSP00000282516,…	CYP26B1,EFNB1,EXTL3,ERF,MSX2,TWIST1,BMP4,KRAS,YY1,IMPAD1,DPH1,STAT3,FGF10,B3GAT3,IGF1R,CTSK,NTRK2,ZNF462,NIPBL,ZIC1,KAT6B,BRAF,SMAD6,LRP5,IHH,MASP1,GNPTAB,KMT2D,SIX2,MN1,ESCO2,DONSON,TLK2,FAM20C,CRTAP,FBN1,P4HB,COLEC10,ALX4,SMAD3,FGFR3,HUWE1,PTPN11,LMX1B,GTF2E2,SON,NHEJ1,TGFBR2,TCF20,TGFB2,ADAMTSL4,ALX3,FLNA,GNAS,NFIA,RUNX2,ORC1,MED12,TGFBR1,ASXL1,HNRNPK,PSAT1,SKI,PHEX,CWC27,IL6ST,GLIS3,FGF9,MSX1…
GO:0006807	nitrogen compound metabolic process	87	8349	21	8.43e-06	9606.ENSP00000204961,9606.ENSP00000220562,9606.ENSP00000222329,9606.ENSP00000239243,9606.ENSP00000242261,9606.ENSP00000245451,9606.ENSP00000256078,9606.ENSP00000262238,9606.ENSP00000262644,9606.ENSP00000263083,9606.ENSP00000264657,9606.ENSP00000264664,9606.ENSP00000265471,9606.ENSP00000268035,9606.ENSP00000271651,9606.ENSP00000277120,9606.ENSP00000277225,9606.ENSP00000282516,9606.ENSP00000282928,…	EFNB1,EXTL3,ERF,MSX2,TWIST1,BMP4,KRAS,YY1,IMPAD1,DPH1,STAT3,FGF10,B3GAT3,IGF1R,CTSK,NTRK2,ZNF462,NIPBL,ZIC1,KAT6B,BRAF,SMAD6,IHH,MASP1,GNPTAB,KMT2D,SIX2,MN1,ESCO2,DONSON,TLK2,FAM20C,CRTAP,FBN1,P4HB,COLEC10,ALX4,SMAD3,FGFR3,HUWE1,PTPN11,LMX1B,GTF2E2,SON,NHEJ1,TGFBR2,TCF20,TGFB2,ADAMTSL4,ALX3,FLNA,GNAS,NFIA,RUNX2,ORC1,MED12,TGFBR1,ASXL1,HNRNPK,PSAT1,SKI,PHEX,CWC27,GLIS3,FGF9,MSX1,TFAP2B,IRX5,PPP3CA…
GO:0051253	negative regulation of RNA metabolic process	29	1303	54	9.89e-06	9606.ENSP00000222329,9606.ENSP00000239243,9606.ENSP00000242261,9606.ENSP00000245451,9606.ENSP00000249373,9606.ENSP00000262238,9606.ENSP00000264657,9606.ENSP00000282516,9606.ENSP00000287239,9606.ENSP00000301067,9606.ENSP00000332973,9606.ENSP00000342924,9606.ENSP00000358866,9606.ENSP00000360231,9606.ENSP00000360493,9606.ENSP00000365439,9606.ENSP00000367797,9606.ENSP00000371398,9606.ENSP00000371790,…	ERF,MSX2,TWIST1,BMP4,SMO,YY1,STAT3,NIPBL,KAT6B,KMT2D,SMAD3,MCPH1,FLNA,NFIA,RUNX2,HNRNPK,SKI,GLIS3,FGF9,MSX1,TFAP2B,PPP3CA,GLI3,SOX6,KAT6A,FGFR1,FGFR2,CDKN1C,ZEB2
GO:0042471	ear morphogenesis	10	112	114	1.28e-05	9606.ENSP00000242261,9606.ENSP00000264664,9606.ENSP00000282516,9606.ENSP00000282928,9606.ENSP00000304502,9606.ENSP00000371790,9606.ENSP00000372170,9606.ENSP00000382717,9606.ENSP00000393312,9606.ENSP00000410294	TWIST1,FGF10,NIPBL,ZIC1,SIX2,FGF9,MSX1,WDR19,FGFR1,FGFR2
GO:0060541	respiratory system development	12	188	99	1.31e-05	9606.ENSP00000245451,9606.ENSP00000256078,9606.ENSP00000264664,9606.ENSP00000351905,9606.ENSP00000364839,9606.ENSP00000367797,9606.ENSP00000368682,9606.ENSP00000371790,9606.ENSP00000379258,9606.ENSP00000393312,9606.ENSP00000404464,9606.ENSP00000410294	BMP4,KRAS,FGF10,TGFBR2,ASXL1,SKI,PHEX,FGF9,GLI3,FGFR1,CCBE1,FGFR2
GO:0007178	transmembrane receptor protein serine/threonine kinase signaling pathway	12	189	99	1.38e-05	9606.ENSP00000239243,9606.ENSP00000245451,9606.ENSP00000251268,9606.ENSP00000288840,9606.ENSP00000332973,9606.ENSP00000351905,9606.ENSP00000355896,9606.ENSP00000360493,9606.ENSP00000363492,9606.ENSP00000364133,9606.ENSP00000367797,9606.ENSP00000372170	MSX2,BMP4,MEGF8,SMAD6,SMAD3,TGFBR2,TGFB2,RUNX2,GDF5,TGFBR1,SKI,MSX1
GO:0070887	cellular response to chemical stimulus	43	2672	39	1.39e-05	9606.ENSP00000001146,9606.ENSP00000220562,9606.ENSP00000239243,9606.ENSP00000242261,9606.ENSP00000245451,9606.ENSP00000249373,9606.ENSP00000251268,9606.ENSP00000256078,9606.ENSP00000262238,9606.ENSP00000264657,9606.ENSP00000264664,9606.ENSP00000268035,9606.ENSP00000277120,9606.ENSP00000287239,9606.ENSP00000288602,9606.ENSP00000288840,9606.ENSP00000314444,9606.ENSP00000317902,9606.ENSP00000325527,…	CYP26B1,EXTL3,MSX2,TWIST1,BMP4,SMO,MEGF8,KRAS,YY1,STAT3,FGF10,IGF1R,NTRK2,KAT6B,BRAF,SMAD6,WDR35,CEP57,FBN1,P4HB,SMAD3,FGFR3,PTPN11,TGFBR2,TGFB2,GNAS,RUNX2,MED12,GDF5,ALPL,TGFBR1,SKI,PHEX,IL6ST,FGF9,MSX1,PPP3CA,SOX6,FGFR1,FGFR2,POR,IL11RA,SLC25A24
GO:0110110	positive regulation of animal organ morphogenesis	9	83	122	1.54e-05	9606.ENSP00000242261,9606.ENSP00000245451,9606.ENSP00000249373,9606.ENSP00000264664,9606.ENSP00000351905,9606.ENSP00000355896,9606.ENSP00000364133,9606.ENSP00000393312,9606.ENSP00000410294	TWIST1,BMP4,SMO,FGF10,TGFBR2,TGFB2,TGFBR1,FGFR1,FGFR2
GO:0048534	hematopoietic or lymphoid organ development	19	573	71	1.58e-05	9606.ENSP00000193322,9606.ENSP00000245451,9606.ENSP00000254958,9606.ENSP00000264657,9606.ENSP00000264664,9606.ENSP00000294304,9606.ENSP00000306999,9606.ENSP00000322323,9606.ENSP00000340944,9606.ENSP00000349313,9606.ENSP00000351905,9606.ENSP00000355896,9606.ENSP00000360493,9606.ENSP00000364133,9606.ENSP00000364839,9606.ENSP00000379258,9606.ENSP00000379644,9606.ENSP00000380136,9606.ENSP00000410294	OSTM1,BMP4,JAG1,STAT3,FGF10,LRP5,ESCO2,FAM20C,PTPN11,NHEJ1,TGFBR2,TGFB2,RUNX2,TGFBR1,ASXL1,GLI3,SOX6,KAT6A,FGFR2
GO:0045892	negative regulation of transcription, DNA-templated	27	1169	55	1.67e-05	9606.ENSP00000222329,9606.ENSP00000239243,9606.ENSP00000242261,9606.ENSP00000245451,9606.ENSP00000249373,9606.ENSP00000262238,9606.ENSP00000264657,9606.ENSP00000282516,9606.ENSP00000287239,9606.ENSP00000301067,9606.ENSP00000332973,9606.ENSP00000342924,9606.ENSP00000358866,9606.ENSP00000360231,9606.ENSP00000360493,9606.ENSP00000367797,9606.ENSP00000371398,9606.ENSP00000371790,9606.ENSP00000372170,…	ERF,MSX2,TWIST1,BMP4,SMO,YY1,STAT3,NIPBL,KAT6B,KMT2D,SMAD3,MCPH1,FLNA,NFIA,RUNX2,SKI,GLIS3,FGF9,MSX1,TFAP2B,GLI3,SOX6,KAT6A,FGFR1,FGFR2,CDKN1C,ZEB2
GO:0045934	negative regulation of nucleobase-containing compound metabolic process	30	1424	51	1.67e-05	9606.ENSP00000222329,9606.ENSP00000239243,9606.ENSP00000242261,9606.ENSP00000245451,9606.ENSP00000249373,9606.ENSP00000262238,9606.ENSP00000264657,9606.ENSP00000282516,9606.ENSP00000287239,9606.ENSP00000301067,9606.ENSP00000307143,9606.ENSP00000332973,9606.ENSP00000342924,9606.ENSP00000358866,9606.ENSP00000360231,9606.ENSP00000360493,9606.ENSP00000365439,9606.ENSP00000367797,9606.ENSP00000371398,…	ERF,MSX2,TWIST1,BMP4,SMO,YY1,STAT3,NIPBL,KAT6B,KMT2D,DONSON,SMAD3,MCPH1,FLNA,NFIA,RUNX2,HNRNPK,SKI,GLIS3,FGF9,MSX1,TFAP2B,PPP3CA,GLI3,SOX6,KAT6A,FGFR1,FGFR2,CDKN1C,ZEB2
GO:0021915	neural tube development	11	154	104	1.85e-05	9606.ENSP00000242261,9606.ENSP00000245451,9606.ENSP00000249373,9606.ENSP00000296266,9606.ENSP00000355896,9606.ENSP00000363193,9606.ENSP00000367797,9606.ENSP00000379258,9606.ENSP00000382717,9606.ENSP00000406012,9606.ENSP00000454157	TWIST1,BMP4,SMO,IFT122,TGFB2,MED12,SKI,GLI3,WDR19,IFT140,ZEB2
GO:0032332	positive regulation of chondrocyte differentiation	6	19	169	1.92e-05	9606.ENSP00000332973,9606.ENSP00000360493,9606.ENSP00000363492,9606.ENSP00000379258,9606.ENSP00000379644,9606.ENSP00000419970	SMAD3,RUNX2,GDF5,GLI3,SOX6,POR
GO:0048557	embryonic digestive tract morphogenesis	6	19	169	1.92e-05	9606.ENSP00000264664,9606.ENSP00000282516,9606.ENSP00000295731,9606.ENSP00000304502,9606.ENSP00000379258,9606.ENSP00000410294	FGF10,NIPBL,IHH,SIX2,GLI3,FGFR2
GO:0051241	negative regulation of multicellular organismal process	26	1098	56	1.98e-05	9606.ENSP00000239243,9606.ENSP00000242261,9606.ENSP00000245451,9606.ENSP00000249373,9606.ENSP00000254958,9606.ENSP00000262238,9606.ENSP00000264657,9606.ENSP00000283285,9606.ENSP00000288840,9606.ENSP00000294304,9606.ENSP00000295731,9606.ENSP00000296266,9606.ENSP00000325527,9606.ENSP00000332973,9606.ENSP00000340944,9606.ENSP00000351905,9606.ENSP00000355896,9606.ENSP00000360141,9606.ENSP00000363492,…	MSX2,TWIST1,BMP4,SMO,JAG1,YY1,STAT3,CD96,SMAD6,LRP5,IHH,IFT122,FBN1,SMAD3,PTPN11,TGFBR2,TGFB2,GNAS,GDF5,TGFBR1,SKI,FGF9,PPP3CA,GLI3,SOX6,FGFR1
GO:0061061	muscle structure development	17	457	76	1.98e-05	9606.ENSP00000242261,9606.ENSP00000245451,9606.ENSP00000249373,9606.ENSP00000254958,9606.ENSP00000256078,9606.ENSP00000264664,9606.ENSP00000264956,9606.ENSP00000332744,9606.ENSP00000355896,9606.ENSP00000364133,9606.ENSP00000367797,9606.ENSP00000372170,9606.ENSP00000378323,9606.ENSP00000379644,9606.ENSP00000388940,9606.ENSP00000410294,9606.ENSP00000464317	TWIST1,BMP4,SMO,JAG1,KRAS,FGF10,EVC,ALX4,TGFB2,TGFBR1,SKI,MSX1,PPP3CA,SOX6,TCF12,FGFR2,MYH3
GO:0050794	regulation of cellular process	99	10484	16	2.18e-05	9606.ENSP00000001146,9606.ENSP00000204961,9606.ENSP00000220562,9606.ENSP00000222329,9606.ENSP00000239243,9606.ENSP00000242261,9606.ENSP00000245451,9606.ENSP00000249373,9606.ENSP00000251268,9606.ENSP00000254958,9606.ENSP00000256078,9606.ENSP00000262238,9606.ENSP00000263083,9606.ENSP00000264657,9606.ENSP00000264664,9606.ENSP00000264956,9606.ENSP00000265471,9606.ENSP00000268035,9606.ENSP00000271651,…	CYP26B1,EFNB1,EXTL3,ERF,MSX2,TWIST1,BMP4,SMO,MEGF8,JAG1,KRAS,YY1,DPH1,STAT3,FGF10,EVC,B3GAT3,IGF1R,CTSK,NTRK2,ZNF462,NIPBL,ZIC1,KAT6B,BRAF,SMAD6,LRP5,IHH,IFT122,MASP1,KMT2D,CEP120,SIX2,MN1,ESCO2,DONSON,SH3PXD2B,WDR35,TLK2,CEP57,FAM20C,CRTAP,FBN1,P4HB,COLEC10,ALX4,SMAD3,KPTN,FGFR3,PTPN11,MCPH1,LMX1B,GTF2E2,SON,TGFBR2,TCF20,TGFB2,ADAMTSL4,ALX3,FLNA,GNAS,NFIA,RUNX2,ORC1,MED12,GDF5,TGFBR1,ASXL1,HNRNP…
GO:0030324	lung development	11	162	102	2.93e-05	9606.ENSP00000245451,9606.ENSP00000256078,9606.ENSP00000264664,9606.ENSP00000351905,9606.ENSP00000364839,9606.ENSP00000368682,9606.ENSP00000371790,9606.ENSP00000379258,9606.ENSP00000393312,9606.ENSP00000404464,9606.ENSP00000410294	BMP4,KRAS,FGF10,TGFBR2,ASXL1,PHEX,FGF9,GLI3,FGFR1,CCBE1,FGFR2
GO:0001701	in utero embryonic development	14	306	85	3.61e-05	9606.ENSP00000242261,9606.ENSP00000249373,9606.ENSP00000280551,9606.ENSP00000295731,9606.ENSP00000332973,9606.ENSP00000347684,9606.ENSP00000351905,9606.ENSP00000364133,9606.ENSP00000372170,9606.ENSP00000379258,9606.ENSP00000379644,9606.ENSP00000382717,9606.ENSP00000393312,9606.ENSP00000410294	TWIST1,SMO,SEC24D,IHH,SMAD3,LMX1B,TGFBR2,TGFBR1,MSX1,GLI3,SOX6,WDR19,FGFR1,FGFR2
GO:0016202	regulation of striated muscle tissue development	10	127	108	3.61e-05	9606.ENSP00000001146,9606.ENSP00000242261,9606.ENSP00000245451,9606.ENSP00000332973,9606.ENSP00000351905,9606.ENSP00000364133,9606.ENSP00000371790,9606.ENSP00000379644,9606.ENSP00000393312,9606.ENSP00000410294	CYP26B1,TWIST1,BMP4,SMAD3,TGFBR2,TGFBR1,FGF9,SOX6,FGFR1,FGFR2
GO:0072073	kidney epithelium development	10	128	108	3.79e-05	9606.ENSP00000245451,9606.ENSP00000249373,9606.ENSP00000254958,9606.ENSP00000288840,9606.ENSP00000304502,9606.ENSP00000332973,9606.ENSP00000377265,9606.ENSP00000379258,9606.ENSP00000393312,9606.ENSP00000410294	BMP4,SMO,JAG1,SMAD6,SIX2,SMAD3,TFAP2B,GLI3,FGFR1,FGFR2
GO:0022612	gland morphogenesis	9	94	117	3.85e-05	9606.ENSP00000239243,9606.ENSP00000245451,9606.ENSP00000264664,9606.ENSP00000294304,9606.ENSP00000351905,9606.ENSP00000355896,9606.ENSP00000379258,9606.ENSP00000393312,9606.ENSP00000410294	MSX2,BMP4,FGF10,LRP5,TGFBR2,TGFB2,GLI3,FGFR1,FGFR2
GO:0010629	negative regulation of gene expression	32	1670	47	4.01e-05	9606.ENSP00000222329,9606.ENSP00000239243,9606.ENSP00000242261,9606.ENSP00000245451,9606.ENSP00000249373,9606.ENSP00000262238,9606.ENSP00000264657,9606.ENSP00000282516,9606.ENSP00000287239,9606.ENSP00000296280,9606.ENSP00000301067,9606.ENSP00000314444,9606.ENSP00000332973,9606.ENSP00000342924,9606.ENSP00000355896,9606.ENSP00000358866,9606.ENSP00000360231,9606.ENSP00000360493,9606.ENSP00000365439,…	ERF,MSX2,TWIST1,BMP4,SMO,YY1,STAT3,NIPBL,KAT6B,MASP1,KMT2D,WDR35,SMAD3,MCPH1,TGFB2,FLNA,NFIA,RUNX2,HNRNPK,SKI,GLIS3,FGF9,MSX1,TFAP2B,PPP3CA,GLI3,SOX6,KAT6A,FGFR1,FGFR2,CDKN1C,ZEB2
GO:0060443	mammary gland morphogenesis	7	41	142	4.01e-05	9606.ENSP00000239243,9606.ENSP00000245451,9606.ENSP00000264664,9606.ENSP00000294304,9606.ENSP00000351905,9606.ENSP00000379258,9606.ENSP00000410294	MSX2,BMP4,FGF10,LRP5,TGFBR2,GLI3,FGFR2
GO:0003197	endocardial cushion development	7	42	141	4.61e-05	9606.ENSP00000239243,9606.ENSP00000242261,9606.ENSP00000245451,9606.ENSP00000254958,9606.ENSP00000351905,9606.ENSP00000355896,9606.ENSP00000372170	MSX2,TWIST1,BMP4,JAG1,TGFBR2,TGFB2,MSX1
GO:0035721	intraciliary retrograde transport	5	10	189	5.01e-05	9606.ENSP00000238628,9606.ENSP00000296266,9606.ENSP00000314444,9606.ENSP00000382717,9606.ENSP00000406012	IFT43,IFT122,WDR35,WDR19,IFT140
GO:0071704	organic substance metabolic process	90	9135	18	5.6e-05	9606.ENSP00000001146,9606.ENSP00000204961,9606.ENSP00000220562,9606.ENSP00000222329,9606.ENSP00000239243,9606.ENSP00000242261,9606.ENSP00000245451,9606.ENSP00000256078,9606.ENSP00000262238,9606.ENSP00000262644,9606.ENSP00000263083,9606.ENSP00000264657,9606.ENSP00000264664,9606.ENSP00000265471,9606.ENSP00000268035,9606.ENSP00000271651,9606.ENSP00000277120,9606.ENSP00000277225,9606.ENSP00000282516,…	CYP26B1,EFNB1,EXTL3,ERF,MSX2,TWIST1,BMP4,KRAS,YY1,IMPAD1,DPH1,STAT3,FGF10,B3GAT3,IGF1R,CTSK,NTRK2,ZNF462,NIPBL,ZIC1,KAT6B,BRAF,SMAD6,LRP5,IHH,MASP1,GNPTAB,KMT2D,SIX2,MN1,ESCO2,DONSON,TLK2,FAM20C,CRTAP,FBN1,P4HB,COLEC10,ALX4,SMAD3,FGFR3,HUWE1,PTPN11,LMX1B,GTF2E2,SON,NHEJ1,TGFBR2,TCF20,TGFB2,ADAMTSL4,ALX3,FLNA,GNAS,NFIA,RUNX2,ORC1,MED12,TGFBR1,ASXL1,HNRNPK,PSAT1,SKI,PHEX,CWC27,IL6ST,GLIS3,FGF9,MSX1…
GO:0048514	blood vessel morphogenesis	15	381	78	6.94e-05	9606.ENSP00000245451,9606.ENSP00000249373,9606.ENSP00000254958,9606.ENSP00000264664,9606.ENSP00000277120,9606.ENSP00000294304,9606.ENSP00000295731,9606.ENSP00000351905,9606.ENSP00000355896,9606.ENSP00000364133,9606.ENSP00000371790,9606.ENSP00000377265,9606.ENSP00000393312,9606.ENSP00000404464,9606.ENSP00000410294	BMP4,SMO,JAG1,FGF10,NTRK2,LRP5,IHH,TGFBR2,TGFB2,TGFBR1,FGF9,TFAP2B,FGFR1,CCBE1,FGFR2
GO:2000113	negative regulation of cellular macromolecule biosynthetic process	28	1348	51	6.95e-05	9606.ENSP00000222329,9606.ENSP00000239243,9606.ENSP00000242261,9606.ENSP00000245451,9606.ENSP00000249373,9606.ENSP00000262238,9606.ENSP00000264657,9606.ENSP00000282516,9606.ENSP00000287239,9606.ENSP00000301067,9606.ENSP00000307143,9606.ENSP00000332973,9606.ENSP00000342924,9606.ENSP00000358866,9606.ENSP00000360231,9606.ENSP00000360493,9606.ENSP00000367797,9606.ENSP00000371398,9606.ENSP00000371790,…	ERF,MSX2,TWIST1,BMP4,SMO,YY1,STAT3,NIPBL,KAT6B,KMT2D,DONSON,SMAD3,MCPH1,FLNA,NFIA,RUNX2,SKI,GLIS3,FGF9,MSX1,TFAP2B,GLI3,SOX6,KAT6A,FGFR1,FGFR2,CDKN1C,ZEB2
GO:0051172	negative regulation of nitrogen compound metabolic process	38	2307	4	7.08e-05	9606.ENSP00000222329,9606.ENSP00000239243,9606.ENSP00000242261,9606.ENSP00000245451,9606.ENSP00000249373,9606.ENSP00000262238,9606.ENSP00000264657,9606.ENSP00000268035,9606.ENSP00000282516,9606.ENSP00000287239,9606.ENSP00000288840,9606.ENSP00000294304,9606.ENSP00000296280,9606.ENSP00000301067,9606.ENSP00000307143,9606.ENSP00000314444,9606.ENSP00000316512,9606.ENSP00000323696,9606.ENSP00000332973,…	ERF,MSX2,TWIST1,BMP4,SMO,YY1,STAT3,IGF1R,NIPBL,KAT6B,SMAD6,LRP5,MASP1,KMT2D,DONSON,WDR35,TLK2,CRTAP,SMAD3,MCPH1,FLNA,NFIA,RUNX2,HNRNPK,SKI,GLIS3,FGF9,MSX1,TFAP2B,PPP3CA,GLI3,SOX6,KAT6A,FGFR1,FGFR2,CDKN1C,POR,ZEB2
GO:0035265	organ growth	8	71	124	7.09e-05	9606.ENSP00000239243,9606.ENSP00000264664,9606.ENSP00000264956,9606.ENSP00000339824,9606.ENSP00000340944,9606.ENSP00000351905,9606.ENSP00000355896,9606.ENSP00000410294	MSX2,FGF10,EVC,FGFR3,PTPN11,TGFBR2,TGFB2,FGFR2
GO:0007224	smoothened signaling pathway	8	72	123	7.8e-05	9606.ENSP00000245451,9606.ENSP00000249373,9606.ENSP00000264956,9606.ENSP00000295731,9606.ENSP00000296266,9606.ENSP00000351905,9606.ENSP00000379258,9606.ENSP00000382717	BMP4,SMO,EVC,IHH,IFT122,TGFBR2,GLI3,WDR19
GO:0071560	cellular response to transforming growth factor beta stimulus	10	140	104	7.83e-05	9606.ENSP00000288840,9606.ENSP00000325527,9606.ENSP00000332973,9606.ENSP00000351905,9606.ENSP00000355896,9606.ENSP00000363492,9606.ENSP00000364133,9606.ENSP00000367797,9606.ENSP00000379644,9606.ENSP00000410294	SMAD6,FBN1,SMAD3,TGFBR2,TGFB2,GDF5,TGFBR1,SKI,SOX6,FGFR2
GO:0001958	endochondral ossification	6	26	155	8.28e-05	9606.ENSP00000245451,9606.ENSP00000262644,9606.ENSP00000339824,9606.ENSP00000360141,9606.ENSP00000360493,9606.ENSP00000363973	BMP4,IMPAD1,FGFR3,GNAS,RUNX2,ALPL
GO:0007420	brain development	19	650	65	9.41e-05	9606.ENSP00000245451,9606.ENSP00000249373,9606.ENSP00000256078,9606.ENSP00000264664,9606.ENSP00000277120,9606.ENSP00000282516,9606.ENSP00000282928,9606.ENSP00000303058,9606.ENSP00000340944,9606.ENSP00000342924,9606.ENSP00000351905,9606.ENSP00000358866,9606.ENSP00000367797,9606.ENSP00000372170,9606.ENSP00000378323,9606.ENSP00000379258,9606.ENSP00000393312,9606.ENSP00000410294,9606.ENSP00000454157	BMP4,SMO,KRAS,FGF10,NTRK2,NIPBL,ZIC1,CEP120,PTPN11,MCPH1,TGFBR2,FLNA,SKI,MSX1,PPP3CA,GLI3,FGFR1,FGFR2,ZEB2
GO:0003148	outflow tract septum morphogenesis	6	27	153	9.93e-05	9606.ENSP00000239243,9606.ENSP00000245451,9606.ENSP00000288840,9606.ENSP00000351905,9606.ENSP00000355896,9606.ENSP00000410294	MSX2,BMP4,SMAD6,TGFBR2,TGFB2,FGFR2
GO:0008152	metabolic process	92	9569	17	0.000105	9606.ENSP00000001146,9606.ENSP00000204961,9606.ENSP00000220562,9606.ENSP00000222329,9606.ENSP00000239243,9606.ENSP00000242261,9606.ENSP00000245451,9606.ENSP00000256078,9606.ENSP00000262238,9606.ENSP00000262644,9606.ENSP00000263083,9606.ENSP00000264657,9606.ENSP00000264664,9606.ENSP00000265471,9606.ENSP00000268035,9606.ENSP00000271651,9606.ENSP00000277120,9606.ENSP00000277225,9606.ENSP00000282516,…	CYP26B1,EFNB1,EXTL3,ERF,MSX2,TWIST1,BMP4,KRAS,YY1,IMPAD1,DPH1,STAT3,FGF10,B3GAT3,IGF1R,CTSK,NTRK2,ZNF462,NIPBL,ZIC1,KAT6B,BRAF,SMAD6,LRP5,IHH,MASP1,GNPTAB,KMT2D,SIX2,MN1,ESCO2,DONSON,SH3PXD2B,TLK2,FAM20C,CRTAP,FBN1,P4HB,COLEC10,ALX4,SMAD3,FGFR3,HUWE1,PTPN11,LMX1B,GTF2E2,SON,NHEJ1,TGFBR2,TCF20,TGFB2,ADAMTSL4,ALX3,FLNA,GNAS,NFIA,RUNX2,ORC1,MED12,ALPL,TGFBR1,ASXL1,HNRNPK,PSAT1,SKI,PHEX,CWC27,IL6ST,G…
GO:0007517	muscle organ development	13	287	84	0.000118	9606.ENSP00000242261,9606.ENSP00000249373,9606.ENSP00000264956,9606.ENSP00000332744,9606.ENSP00000355896,9606.ENSP00000364133,9606.ENSP00000367797,9606.ENSP00000372170,9606.ENSP00000378323,9606.ENSP00000379644,9606.ENSP00000388940,9606.ENSP00000410294,9606.ENSP00000464317	TWIST1,SMO,EVC,ALX4,TGFB2,TGFBR1,SKI,MSX1,PPP3CA,SOX6,TCF12,FGFR2,MYH3
GO:0031324	negative regulation of cellular metabolic process	39	2463	39	0.000119	9606.ENSP00000222329,9606.ENSP00000239243,9606.ENSP00000242261,9606.ENSP00000245451,9606.ENSP00000249373,9606.ENSP00000262238,9606.ENSP00000264657,9606.ENSP00000268035,9606.ENSP00000282516,9606.ENSP00000287239,9606.ENSP00000288840,9606.ENSP00000294304,9606.ENSP00000296280,9606.ENSP00000301067,9606.ENSP00000307143,9606.ENSP00000314444,9606.ENSP00000316512,9606.ENSP00000323696,9606.ENSP00000332973,…	ERF,MSX2,TWIST1,BMP4,SMO,YY1,STAT3,IGF1R,NIPBL,KAT6B,SMAD6,LRP5,MASP1,KMT2D,DONSON,WDR35,TLK2,CRTAP,SMAD3,MCPH1,TGFB2,FLNA,NFIA,RUNX2,HNRNPK,SKI,GLIS3,FGF9,MSX1,TFAP2B,PPP3CA,GLI3,SOX6,KAT6A,FGFR1,FGFR2,CDKN1C,POR,ZEB2
GO:0000122	negative regulation of transcription by RNA polymerase II	21	809	6	0.000121	9606.ENSP00000222329,9606.ENSP00000239243,9606.ENSP00000242261,9606.ENSP00000245451,9606.ENSP00000249373,9606.ENSP00000262238,9606.ENSP00000264657,9606.ENSP00000282516,9606.ENSP00000332973,9606.ENSP00000342924,9606.ENSP00000360231,9606.ENSP00000367797,9606.ENSP00000371398,9606.ENSP00000371790,9606.ENSP00000372170,9606.ENSP00000377265,9606.ENSP00000379258,9606.ENSP00000379644,9606.ENSP00000393312,…	ERF,MSX2,TWIST1,BMP4,SMO,YY1,STAT3,NIPBL,SMAD3,MCPH1,NFIA,SKI,GLIS3,FGF9,MSX1,TFAP2B,GLI3,SOX6,FGFR1,FGFR2,ZEB2
GO:0031327	negative regulation of cellular biosynthetic process	29	1479	48	0.000121	9606.ENSP00000222329,9606.ENSP00000239243,9606.ENSP00000242261,9606.ENSP00000245451,9606.ENSP00000249373,9606.ENSP00000262238,9606.ENSP00000264657,9606.ENSP00000282516,9606.ENSP00000287239,9606.ENSP00000301067,9606.ENSP00000307143,9606.ENSP00000314444,9606.ENSP00000332973,9606.ENSP00000342924,9606.ENSP00000358866,9606.ENSP00000360231,9606.ENSP00000360493,9606.ENSP00000367797,9606.ENSP00000371398,…	ERF,MSX2,TWIST1,BMP4,SMO,YY1,STAT3,NIPBL,KAT6B,KMT2D,DONSON,WDR35,SMAD3,MCPH1,FLNA,NFIA,RUNX2,SKI,GLIS3,FGF9,MSX1,TFAP2B,GLI3,SOX6,KAT6A,FGFR1,FGFR2,CDKN1C,ZEB2
GO:0044237	cellular metabolic process	87	8797	18	0.000126	9606.ENSP00000001146,9606.ENSP00000204961,9606.ENSP00000220562,9606.ENSP00000222329,9606.ENSP00000239243,9606.ENSP00000242261,9606.ENSP00000245451,9606.ENSP00000256078,9606.ENSP00000262238,9606.ENSP00000262644,9606.ENSP00000263083,9606.ENSP00000264657,9606.ENSP00000264664,9606.ENSP00000265471,9606.ENSP00000268035,9606.ENSP00000271651,9606.ENSP00000277120,9606.ENSP00000277225,9606.ENSP00000282516,…	CYP26B1,EFNB1,EXTL3,ERF,MSX2,TWIST1,BMP4,KRAS,YY1,IMPAD1,DPH1,STAT3,FGF10,B3GAT3,IGF1R,CTSK,NTRK2,ZNF462,NIPBL,ZIC1,KAT6B,BRAF,SMAD6,IHH,GNPTAB,KMT2D,SIX2,MN1,ESCO2,DONSON,SH3PXD2B,TLK2,FAM20C,CRTAP,FBN1,P4HB,ALX4,SMAD3,FGFR3,HUWE1,PTPN11,LMX1B,GTF2E2,SON,NHEJ1,TGFBR2,TCF20,TGFB2,ALX3,FLNA,GNAS,NFIA,RUNX2,ORC1,MED12,ALPL,TGFBR1,ASXL1,HNRNPK,PSAT1,SKI,PHEX,CWC27,IL6ST,GLIS3,FGF9,MSX1,TFAP2B,IRX5,P…
GO:0042475	odontogenesis of dentin-containing tooth	8	78	12	0.00013	9606.ENSP00000239243,9606.ENSP00000245451,9606.ENSP00000249373,9606.ENSP00000264664,9606.ENSP00000322323,9606.ENSP00000360493,9606.ENSP00000372170,9606.ENSP00000379258	MSX2,BMP4,SMO,FGF10,FAM20C,RUNX2,MSX1,GLI3
GO:0042063	gliogenesis	11	196	94	0.000158	9606.ENSP00000249373,9606.ENSP00000256078,9606.ENSP00000264657,9606.ENSP00000264664,9606.ENSP00000277120,9606.ENSP00000340944,9606.ENSP00000355896,9606.ENSP00000363193,9606.ENSP00000367797,9606.ENSP00000379258,9606.ENSP00000379644	SMO,KRAS,STAT3,FGF10,NTRK2,PTPN11,TGFB2,MED12,SKI,GLI3,SOX6
GO:0010001	glial cell differentiation	10	154	10	0.00017	9606.ENSP00000249373,9606.ENSP00000256078,9606.ENSP00000264657,9606.ENSP00000264664,9606.ENSP00000277120,9606.ENSP00000340944,9606.ENSP00000363193,9606.ENSP00000367797,9606.ENSP00000379258,9606.ENSP00000379644	SMO,KRAS,STAT3,FGF10,NTRK2,PTPN11,MED12,SKI,GLI3,SOX6
GO:0001656	metanephros development	8	83	117	0.000198	9606.ENSP00000245451,9606.ENSP00000249373,9606.ENSP00000264664,9606.ENSP00000282516,9606.ENSP00000304502,9606.ENSP00000325527,9606.ENSP00000377265,9606.ENSP00000379258	BMP4,SMO,FGF10,NIPBL,SIX2,FBN1,TFAP2B,GLI3
GO:0019827	stem cell population maintenance	9	118	107	0.000205	9606.ENSP00000254958,9606.ENSP00000264657,9606.ENSP00000264664,9606.ENSP00000282516,9606.ENSP00000294304,9606.ENSP00000304502,9606.ENSP00000342924,9606.ENSP00000363193,9606.ENSP00000367797	JAG1,STAT3,FGF10,NIPBL,LRP5,SIX2,MCPH1,MED12,SKI
GO:0009987	cellular process	118	14652	9	0.000221	9606.ENSP00000001146,9606.ENSP00000193322,9606.ENSP00000204961,9606.ENSP00000220562,9606.ENSP00000222329,9606.ENSP00000238628,9606.ENSP00000239243,9606.ENSP00000242261,9606.ENSP00000245451,9606.ENSP00000249373,9606.ENSP00000251268,9606.ENSP00000254958,9606.ENSP00000255674,9606.ENSP00000256078,9606.ENSP00000262238,9606.ENSP00000262644,9606.ENSP00000263083,9606.ENSP00000264657,9606.ENSP00000264664,…	CYP26B1,OSTM1,EFNB1,EXTL3,ERF,IFT43,MSX2,TWIST1,BMP4,SMO,MEGF8,JAG1,RTTN,KRAS,YY1,IMPAD1,DPH1,STAT3,FGF10,EVC,B3GAT3,IGF1R,CTSK,NTRK2,ZNF462,SEC24D,NIPBL,ZIC1,KAT6B,BRAF,SMAD6,LRP5,IHH,IFT122,GNPTAB,KMT2D,CEP120,SIX2,MN1,ESCO2,DONSON,SH3PXD2B,WDR35,TLK2,CEP57,FAM20C,CRTAP,FBN1,SPECC1L,P4HB,ALX4,SMAD3,KPTN,FGFR3,HUWE1,PTPN11,MCPH1,LMX1B,GTF2E2,SON,NHEJ1,TGFBR2,TCF20,KIAA1279,TGFB2,ADAMTSL4,ALX3,FL…
GO:0050896	response to stimulus	80	7824	2	0.000232	9606.ENSP00000001146,9606.ENSP00000204961,9606.ENSP00000220562,9606.ENSP00000239243,9606.ENSP00000242261,9606.ENSP00000245451,9606.ENSP00000249373,9606.ENSP00000251268,9606.ENSP00000254958,9606.ENSP00000256078,9606.ENSP00000262238,9606.ENSP00000264657,9606.ENSP00000264664,9606.ENSP00000264956,9606.ENSP00000268035,9606.ENSP00000277120,9606.ENSP00000282516,9606.ENSP00000283285,9606.ENSP00000287239,…	CYP26B1,EFNB1,EXTL3,MSX2,TWIST1,BMP4,SMO,MEGF8,JAG1,KRAS,YY1,STAT3,FGF10,EVC,IGF1R,NTRK2,NIPBL,CD96,KAT6B,BRAF,SMAD6,LRP5,IHH,IFT122,MASP1,KMT2D,ESCO2,DONSON,WDR35,TLK2,CEP57,FBN1,P4HB,COLEC10,SMAD3,KPTN,FGFR3,HUWE1,PTPN11,NHEJ1,TGFBR2,TGFB2,FLNA,GNAS,RUNX2,MED12,GDF5,ALPL,TGFBR1,ASXL1,HNRNPK,SKI,PHEX,IL6ST,FGF9,MSX1,TFAP2B,IRX5,PPP3CA,PPP1CB,GLI3,SOX6,KAT6A,WDR19,TCF12,FGFR1,CDC45,FGFR2,COLEC11,…
GO:0061138	morphogenesis of a branching epithelium	10	160	98	0.000232	9606.ENSP00000239243,9606.ENSP00000245451,9606.ENSP00000256078,9606.ENSP00000264664,9606.ENSP00000294304,9606.ENSP00000295731,9606.ENSP00000351905,9606.ENSP00000379258,9606.ENSP00000393312,9606.ENSP00000410294	MSX2,BMP4,KRAS,FGF10,LRP5,IHH,TGFBR2,GLI3,FGFR1,FGFR2
GO:0030510	regulation of BMP signaling pathway	8	86	116	0.000249	9606.ENSP00000239243,9606.ENSP00000245451,9606.ENSP00000288840,9606.ENSP00000325527,9606.ENSP00000363492,9606.ENSP00000367797,9606.ENSP00000372170,9606.ENSP00000377265	MSX2,BMP4,SMAD6,FBN1,GDF5,SKI,MSX1,TFAP2B
GO:0030900	forebrain development	14	366	77	0.000249	9606.ENSP00000245451,9606.ENSP00000249373,9606.ENSP00000256078,9606.ENSP00000264664,9606.ENSP00000277120,9606.ENSP00000303058,9606.ENSP00000342924,9606.ENSP00000358866,9606.ENSP00000367797,9606.ENSP00000372170,9606.ENSP00000379258,9606.ENSP00000393312,9606.ENSP00000410294,9606.ENSP00000454157	BMP4,SMO,KRAS,FGF10,NTRK2,CEP120,MCPH1,FLNA,SKI,MSX1,GLI3,FGFR1,FGFR2,ZEB2
GO:0021532	neural tube patterning	6	33	145	0.000258	9606.ENSP00000245451,9606.ENSP00000249373,9606.ENSP00000296266,9606.ENSP00000379258,9606.ENSP00000382717,9606.ENSP00000406012	BMP4,SMO,IFT122,GLI3,WDR19,IFT140
GO:0009799	specification of symmetry	9	122	106	0.000259	9606.ENSP00000245451,9606.ENSP00000249373,9606.ENSP00000251268,9606.ENSP00000255674,9606.ENSP00000264664,9606.ENSP00000295731,9606.ENSP00000332973,9606.ENSP00000351905,9606.ENSP00000406012	BMP4,SMO,MEGF8,RTTN,FGF10,IHH,SMAD3,TGFBR2,IFT140
GO:0009953	dorsal/ventral pattern formation	8	87	115	0.000266	9606.ENSP00000245451,9606.ENSP00000249373,9606.ENSP00000288840,9606.ENSP00000294304,9606.ENSP00000296266,9606.ENSP00000347684,9606.ENSP00000379258,9606.ENSP00000382717	BMP4,SMO,SMAD6,LRP5,IFT122,LMX1B,GLI3,WDR19
GO:0060021	roof of mouth development	8	87	115	0.000266	9606.ENSP00000242261,9606.ENSP00000332744,9606.ENSP00000351905,9606.ENSP00000355896,9606.ENSP00000364133,9606.ENSP00000367797,9606.ENSP00000372170,9606.ENSP00000379258	TWIST1,ALX4,TGFBR2,TGFB2,TGFBR1,SKI,MSX1,GLI3
GO:0060606	tube closure	8	87	115	0.000266	9606.ENSP00000242261,9606.ENSP00000245451,9606.ENSP00000264664,9606.ENSP00000296266,9606.ENSP00000355896,9606.ENSP00000363193,9606.ENSP00000367797,9606.ENSP00000454157	TWIST1,BMP4,FGF10,IFT122,TGFB2,MED12,SKI,ZEB2
GO:0030879	mammary gland development	9	123	105	0.000272	9606.ENSP00000239243,9606.ENSP00000245451,9606.ENSP00000249373,9606.ENSP00000264664,9606.ENSP00000294304,9606.ENSP00000351905,9606.ENSP00000372170,9606.ENSP00000379258,9606.ENSP00000410294	MSX2,BMP4,SMO,FGF10,LRP5,TGFBR2,MSX1,GLI3,FGFR2
GO:0010605	negative regulation of macromolecule metabolic process	39	2558	37	0.000293	9606.ENSP00000222329,9606.ENSP00000239243,9606.ENSP00000242261,9606.ENSP00000245451,9606.ENSP00000249373,9606.ENSP00000262238,9606.ENSP00000264657,9606.ENSP00000268035,9606.ENSP00000282516,9606.ENSP00000287239,9606.ENSP00000288840,9606.ENSP00000294304,9606.ENSP00000296280,9606.ENSP00000301067,9606.ENSP00000307143,9606.ENSP00000314444,9606.ENSP00000316512,9606.ENSP00000323696,9606.ENSP00000332973,…	ERF,MSX2,TWIST1,BMP4,SMO,YY1,STAT3,IGF1R,NIPBL,KAT6B,SMAD6,LRP5,MASP1,KMT2D,DONSON,WDR35,TLK2,CRTAP,SMAD3,MCPH1,TGFB2,FLNA,NFIA,RUNX2,HNRNPK,SKI,GLIS3,FGF9,MSX1,TFAP2B,PPP3CA,GLI3,SOX6,KAT6A,FGFR1,FGFR2,CDKN1C,POR,ZEB2
GO:0051246	regulation of protein metabolic process	40	2668	36	0.000297	9606.ENSP00000242261,9606.ENSP00000245451,9606.ENSP00000256078,9606.ENSP00000263083,9606.ENSP00000264657,9606.ENSP00000264664,9606.ENSP00000265471,9606.ENSP00000268035,9606.ENSP00000277120,9606.ENSP00000282516,9606.ENSP00000288602,9606.ENSP00000288840,9606.ENSP00000294304,9606.ENSP00000296280,9606.ENSP00000314444,9606.ENSP00000316512,9606.ENSP00000323696,9606.ENSP00000325527,9606.ENSP00000332973,…	TWIST1,BMP4,KRAS,DPH1,STAT3,FGF10,B3GAT3,IGF1R,NTRK2,NIPBL,BRAF,SMAD6,LRP5,MASP1,WDR35,TLK2,CRTAP,FBN1,SMAD3,FGFR3,PTPN11,TGFBR2,TGFB2,FLNA,GDF5,TGFBR1,HNRNPK,TCOF1,SKI,IL6ST,FGF9,TFAP2B,FGFR1,FAM58A,CCBE1,FGFR2,CDKN1C,POR,NEK1,ZEB2
GO:0009791	post-embryonic development	8	90	114	0.000331	9606.ENSP00000245451,9606.ENSP00000262644,9606.ENSP00000325527,9606.ENSP00000332744,9606.ENSP00000360141,9606.ENSP00000364133,9606.ENSP00000379644,9606.ENSP00000410294	BMP4,IMPAD1,FBN1,ALX4,GNAS,TGFBR1,SOX6,FGFR2
GO:1902893	regulation of pri-miRNA transcription by RNA polymerase II	6	35	142	0.000339	9606.ENSP00000245451,9606.ENSP00000262238,9606.ENSP00000264657,9606.ENSP00000288840,9606.ENSP00000332973,9606.ENSP00000355896	BMP4,YY1,STAT3,SMAD6,SMAD3,TGFB2
GO:0021904	dorsal/ventral neural tube patterning	5	17	166	0.000352	9606.ENSP00000245451,9606.ENSP00000249373,9606.ENSP00000296266,9606.ENSP00000379258,9606.ENSP00000382717	BMP4,SMO,IFT122,GLI3,WDR19
GO:0072175	epithelial tube formation	9	128	103	0.000364	9606.ENSP00000242261,9606.ENSP00000245451,9606.ENSP00000264664,9606.ENSP00000296266,9606.ENSP00000355896,9606.ENSP00000363193,9606.ENSP00000367797,9606.ENSP00000410294,9606.ENSP00000454157	TWIST1,BMP4,FGF10,IFT122,TGFB2,MED12,SKI,FGFR2,ZEB2
GO:0030509	BMP signaling pathway	8	92	113	0.000378	9606.ENSP00000239243,9606.ENSP00000245451,9606.ENSP00000251268,9606.ENSP00000288840,9606.ENSP00000355896,9606.ENSP00000360493,9606.ENSP00000367797,9606.ENSP00000372170	MSX2,BMP4,MEGF8,SMAD6,TGFB2,RUNX2,SKI,MSX1
GO:0060323	head morphogenesis	6	36	141	0.000385	9606.ENSP00000282516,9606.ENSP00000295731,9606.ENSP00000340944,9606.ENSP00000367797,9606.ENSP00000372170,9606.ENSP00000464317	NIPBL,IHH,PTPN11,SKI,MSX1,MYH3
GO:0032268	regulation of cellular protein metabolic process	38	2486	37	0.000403	9606.ENSP00000242261,9606.ENSP00000245451,9606.ENSP00000256078,9606.ENSP00000263083,9606.ENSP00000264657,9606.ENSP00000264664,9606.ENSP00000265471,9606.ENSP00000268035,9606.ENSP00000277120,9606.ENSP00000282516,9606.ENSP00000288602,9606.ENSP00000288840,9606.ENSP00000294304,9606.ENSP00000296280,9606.ENSP00000314444,9606.ENSP00000316512,9606.ENSP00000323696,9606.ENSP00000325527,9606.ENSP00000332973,…	TWIST1,BMP4,KRAS,DPH1,STAT3,FGF10,B3GAT3,IGF1R,NTRK2,NIPBL,BRAF,SMAD6,LRP5,MASP1,WDR35,TLK2,CRTAP,FBN1,SMAD3,FGFR3,PTPN11,TGFBR2,TGFB2,GDF5,TGFBR1,TCOF1,SKI,IL6ST,FGF9,TFAP2B,FGFR1,FAM58A,CCBE1,FGFR2,CDKN1C,POR,NEK1,ZEB2
GO:0051716	cellular response to stimulus	68	6212	23	0.000463	9606.ENSP00000001146,9606.ENSP00000204961,9606.ENSP00000220562,9606.ENSP00000239243,9606.ENSP00000242261,9606.ENSP00000245451,9606.ENSP00000249373,9606.ENSP00000251268,9606.ENSP00000254958,9606.ENSP00000256078,9606.ENSP00000262238,9606.ENSP00000264657,9606.ENSP00000264664,9606.ENSP00000264956,9606.ENSP00000268035,9606.ENSP00000277120,9606.ENSP00000282516,9606.ENSP00000287239,9606.ENSP00000288602,…	CYP26B1,EFNB1,EXTL3,MSX2,TWIST1,BMP4,SMO,MEGF8,JAG1,KRAS,YY1,STAT3,FGF10,EVC,IGF1R,NTRK2,NIPBL,KAT6B,BRAF,SMAD6,LRP5,IHH,IFT122,ESCO2,DONSON,WDR35,TLK2,CEP57,FBN1,P4HB,SMAD3,KPTN,FGFR3,HUWE1,PTPN11,NHEJ1,TGFBR2,TGFB2,FLNA,GNAS,RUNX2,MED12,GDF5,ALPL,TGFBR1,HNRNPK,SKI,PHEX,IL6ST,FGF9,MSX1,PPP3CA,GLI3,SOX6,KAT6A,WDR19,FGFR1,CDC45,FGFR2,FTO,POR,SH3BP2,NEK1,DPF2,IL11RA,SLC25A24,TMCO1,RECQL4
GO:0062043	positive regulation of cardiac epithelial to mesenchymal transition	4	6	201	0.000463	9606.ENSP00000242261,9606.ENSP00000351905,9606.ENSP00000355896,9606.ENSP00000364133	TWIST1,TGFBR2,TGFB2,TGFBR1
GO:0048754	branching morphogenesis of an epithelial tube	9	134	101	0.000511	9606.ENSP00000239243,9606.ENSP00000245451,9606.ENSP00000256078,9606.ENSP00000264664,9606.ENSP00000294304,9606.ENSP00000295731,9606.ENSP00000351905,9606.ENSP00000379258,9606.ENSP00000410294	MSX2,BMP4,KRAS,FGF10,LRP5,IHH,TGFBR2,GLI3,FGFR2
GO:0048839	inner ear development	10	177	94	0.000511	9606.ENSP00000245451,9606.ENSP00000254958,9606.ENSP00000264664,9606.ENSP00000282928,9606.ENSP00000340944,9606.ENSP00000355896,9606.ENSP00000371790,9606.ENSP00000379258,9606.ENSP00000393312,9606.ENSP00000410294	BMP4,JAG1,FGF10,ZIC1,PTPN11,TGFB2,FGF9,GLI3,FGFR1,FGFR2
GO:0050679	positive regulation of epithelial cell proliferation	10	178	94	0.000534	9606.ENSP00000242261,9606.ENSP00000245451,9606.ENSP00000249373,9606.ENSP00000264657,9606.ENSP00000264664,9606.ENSP00000295731,9606.ENSP00000364133,9606.ENSP00000371790,9606.ENSP00000393312,9606.ENSP00000410294	TWIST1,BMP4,SMO,STAT3,FGF10,IHH,TGFBR1,FGF9,FGFR1,FGFR2
GO:0030097	hemopoiesis	16	526	67	0.000574	9606.ENSP00000193322,9606.ENSP00000245451,9606.ENSP00000254958,9606.ENSP00000264657,9606.ENSP00000306999,9606.ENSP00000322323,9606.ENSP00000340944,9606.ENSP00000349313,9606.ENSP00000351905,9606.ENSP00000355896,9606.ENSP00000360493,9606.ENSP00000364839,9606.ENSP00000379258,9606.ENSP00000379644,9606.ENSP00000380136,9606.ENSP00000410294	OSTM1,BMP4,JAG1,STAT3,ESCO2,FAM20C,PTPN11,NHEJ1,TGFBR2,TGFB2,RUNX2,ASXL1,GLI3,SOX6,KAT6A,FGFR2
GO:0008285	negative regulation of cell population proliferation	18	669	62	0.000589	9606.ENSP00000239243,9606.ENSP00000245451,9606.ENSP00000264657,9606.ENSP00000264664,9606.ENSP00000288840,9606.ENSP00000295731,9606.ENSP00000296266,9606.ENSP00000332973,9606.ENSP00000351905,9606.ENSP00000355896,9606.ENSP00000363492,9606.ENSP00000364133,9606.ENSP00000367797,9606.ENSP00000372170,9606.ENSP00000377265,9606.ENSP00000379258,9606.ENSP00000410294,9606.ENSP00000413720	MSX2,BMP4,STAT3,FGF10,SMAD6,IHH,IFT122,SMAD3,TGFBR2,TGFB2,GDF5,TGFBR1,SKI,MSX1,TFAP2B,GLI3,FGFR2,CDKN1C
GO:0048699	generation of neurons	27	1422	47	0.000596	9606.ENSP00000204961,9606.ENSP00000242261,9606.ENSP00000245451,9606.ENSP00000249373,9606.ENSP00000251268,9606.ENSP00000254958,9606.ENSP00000264657,9606.ENSP00000277120,9606.ENSP00000282516,9606.ENSP00000295731,9606.ENSP00000340944,9606.ENSP00000347684,9606.ENSP00000355896,9606.ENSP00000358866,9606.ENSP00000360493,9606.ENSP00000363492,9606.ENSP00000364133,9606.ENSP00000367797,9606.ENSP00000370698,…	EFNB1,TWIST1,BMP4,SMO,MEGF8,JAG1,STAT3,NTRK2,NIPBL,IHH,PTPN11,LMX1B,TGFB2,FLNA,RUNX2,GDF5,TGFBR1,SKI,IL6ST,IRX5,PPP3CA,GLI3,TCF12,FGFR1,IFT140,FGFR2,ZEB2
GO:0042221	response to chemical	52	4153	29	0.000598	9606.ENSP00000001146,9606.ENSP00000204961,9606.ENSP00000220562,9606.ENSP00000239243,9606.ENSP00000242261,9606.ENSP00000245451,9606.ENSP00000249373,9606.ENSP00000251268,9606.ENSP00000254958,9606.ENSP00000256078,9606.ENSP00000262238,9606.ENSP00000264657,9606.ENSP00000264664,9606.ENSP00000268035,9606.ENSP00000277120,9606.ENSP00000283285,9606.ENSP00000287239,9606.ENSP00000288602,9606.ENSP00000288840,…	CYP26B1,EFNB1,EXTL3,MSX2,TWIST1,BMP4,SMO,MEGF8,JAG1,KRAS,YY1,STAT3,FGF10,IGF1R,NTRK2,CD96,KAT6B,BRAF,SMAD6,LRP5,IHH,WDR35,CEP57,FBN1,P4HB,COLEC10,SMAD3,FGFR3,PTPN11,TGFBR2,TGFB2,GNAS,RUNX2,MED12,GDF5,ALPL,TGFBR1,ASXL1,SKI,PHEX,IL6ST,FGF9,MSX1,TFAP2B,PPP3CA,GLI3,SOX6,FGFR1,FGFR2,POR,IL11RA,SLC25A24
GO:0033993	response to lipid	20	825	57	0.000627	9606.ENSP00000001146,9606.ENSP00000239243,9606.ENSP00000245451,9606.ENSP00000249373,9606.ENSP00000256078,9606.ENSP00000262238,9606.ENSP00000264657,9606.ENSP00000264664,9606.ENSP00000283285,9606.ENSP00000295731,9606.ENSP00000314444,9606.ENSP00000351905,9606.ENSP00000355896,9606.ENSP00000360141,9606.ENSP00000363193,9606.ENSP00000363973,9606.ENSP00000364133,9606.ENSP00000364839,9606.ENSP00000368682,…	CYP26B1,MSX2,BMP4,SMO,KRAS,YY1,STAT3,FGF10,CD96,IHH,WDR35,TGFBR2,TGFB2,GNAS,MED12,ALPL,TGFBR1,ASXL1,PHEX,FGFR2
GO:0044093	positive regulation of molecular function	30	1713	43	0.000642	9606.ENSP00000242261,9606.ENSP00000245451,9606.ENSP00000249373,9606.ENSP00000256078,9606.ENSP00000264657,9606.ENSP00000264664,9606.ENSP00000265471,9606.ENSP00000277120,9606.ENSP00000282516,9606.ENSP00000288602,9606.ENSP00000294304,9606.ENSP00000309714,9606.ENSP00000314444,9606.ENSP00000325527,9606.ENSP00000332973,9606.ENSP00000339824,9606.ENSP00000340944,9606.ENSP00000349313,9606.ENSP00000351905,…	TWIST1,BMP4,SMO,KRAS,STAT3,FGF10,B3GAT3,NTRK2,NIPBL,BRAF,LRP5,SH3PXD2B,WDR35,FBN1,SMAD3,FGFR3,PTPN11,NHEJ1,TGFBR2,TGFB2,GNAS,TGFBR1,SKI,PPP3CA,FGFR1,FAM58A,FGFR2,POR,NEK1,ZEB2
GO:2000826	regulation of heart morphogenesis	6	40	136	0.000642	9606.ENSP00000242261,9606.ENSP00000245451,9606.ENSP00000249373,9606.ENSP00000351905,9606.ENSP00000355896,9606.ENSP00000364133	TWIST1,BMP4,SMO,TGFBR2,TGFB2,TGFBR1
GO:0003416	endochondral bone growth	5	20	159	0.00065	9606.ENSP00000239243,9606.ENSP00000264956,9606.ENSP00000339824,9606.ENSP00000351905,9606.ENSP00000410294	MSX2,EVC,FGFR3,TGFBR2,FGFR2
GO:0060592	mammary gland formation	4	7	194	0.00069	9606.ENSP00000245451,9606.ENSP00000264664,9606.ENSP00000379258,9606.ENSP00000410294	BMP4,FGF10,GLI3,FGFR2
GO:0001837	epithelial to mesenchymal transition	7	68	12	0.000706	9606.ENSP00000239243,9606.ENSP00000254958,9606.ENSP00000355896,9606.ENSP00000364133,9606.ENSP00000367028,9606.ENSP00000372170,9606.ENSP00000410294	MSX2,JAG1,TGFB2,TGFBR1,TCOF1,MSX1,FGFR2
GO:0016331	morphogenesis of embryonic epithelium	9	141	99	0.000727	9606.ENSP00000242261,9606.ENSP00000245451,9606.ENSP00000264664,9606.ENSP00000296266,9606.ENSP00000355896,9606.ENSP00000363193,9606.ENSP00000367797,9606.ENSP00000410294,9606.ENSP00000454157	TWIST1,BMP4,FGF10,IFT122,TGFB2,MED12,SKI,FGFR2,ZEB2
GO:0090100	positive regulation of transmembrane receptor protein serine/threonine kinase signaling pathway	8	102	108	0.000732	9606.ENSP00000239243,9606.ENSP00000245451,9606.ENSP00000355896,9606.ENSP00000363492,9606.ENSP00000364133,9606.ENSP00000371790,9606.ENSP00000372170,9606.ENSP00000413720	MSX2,BMP4,TGFB2,GDF5,TGFBR1,FGF9,MSX1,CDKN1C
GO:0018193	peptidyl-amino acid modification	20	842	56	0.000826	9606.ENSP00000204961,9606.ENSP00000263083,9606.ENSP00000264664,9606.ENSP00000268035,9606.ENSP00000277120,9606.ENSP00000287239,9606.ENSP00000301067,9606.ENSP00000316512,9606.ENSP00000323696,9606.ENSP00000327801,9606.ENSP00000339824,9606.ENSP00000351905,9606.ENSP00000364133,9606.ENSP00000370460,9606.ENSP00000371790,9606.ENSP00000380136,9606.ENSP00000393312,9606.ENSP00000410294,9606.ENSP00000419970,…	EFNB1,DPH1,FGF10,IGF1R,NTRK2,KAT6B,KMT2D,TLK2,CRTAP,P4HB,FGFR3,TGFBR2,TGFBR1,CWC27,FGF9,KAT6A,FGFR1,FGFR2,POR,NEK1
GO:0001667	ameboidal-type cell migration	9	146	98	0.000944	9606.ENSP00000204961,9606.ENSP00000242261,9606.ENSP00000249373,9606.ENSP00000251268,9606.ENSP00000264664,9606.ENSP00000294304,9606.ENSP00000340944,9606.ENSP00000364133,9606.ENSP00000454157	EFNB1,TWIST1,SMO,MEGF8,FGF10,LRP5,PTPN11,TGFBR1,ZEB2
GO:0051174	regulation of phosphorus metabolic process	29	1658	43	0.00102	9606.ENSP00000242261,9606.ENSP00000245451,9606.ENSP00000256078,9606.ENSP00000264657,9606.ENSP00000264664,9606.ENSP00000265471,9606.ENSP00000268035,9606.ENSP00000277120,9606.ENSP00000288602,9606.ENSP00000288840,9606.ENSP00000294304,9606.ENSP00000322323,9606.ENSP00000325527,9606.ENSP00000332973,9606.ENSP00000339824,9606.ENSP00000340944,9606.ENSP00000342924,9606.ENSP00000351905,9606.ENSP00000355896,…	TWIST1,BMP4,KRAS,STAT3,FGF10,B3GAT3,IGF1R,NTRK2,BRAF,SMAD6,LRP5,FAM20C,FBN1,SMAD3,FGFR3,PTPN11,MCPH1,TGFBR2,TGFB2,GDF5,TGFBR1,IL6ST,FGF9,FGFR1,FAM58A,FGFR2,CDKN1C,NEK1,ZEB2
GO:0055024	regulation of cardiac muscle tissue development	7	73	117	0.00106	9606.ENSP00000245451,9606.ENSP00000351905,9606.ENSP00000364133,9606.ENSP00000371790,9606.ENSP00000379644,9606.ENSP00000393312,9606.ENSP00000410294	BMP4,TGFBR2,TGFBR1,FGF9,SOX6,FGFR1,FGFR2
GO:0010718	positive regulation of epithelial to mesenchymal transition	6	45	131	0.00114	9606.ENSP00000242261,9606.ENSP00000245451,9606.ENSP00000332973,9606.ENSP00000351905,9606.ENSP00000355896,9606.ENSP00000364133	TWIST1,BMP4,SMAD3,TGFBR2,TGFB2,TGFBR1
GO:0003179	heart valve morphogenesis	6	46	13	0.00127	9606.ENSP00000242261,9606.ENSP00000245451,9606.ENSP00000254958,9606.ENSP00000288840,9606.ENSP00000351905,9606.ENSP00000355896	TWIST1,BMP4,JAG1,SMAD6,TGFBR2,TGFB2
GO:0045927	positive regulation of growth	11	252	83	0.00138	9606.ENSP00000220562,9606.ENSP00000249373,9606.ENSP00000251268,9606.ENSP00000282516,9606.ENSP00000309714,9606.ENSP00000351905,9606.ENSP00000355896,9606.ENSP00000364133,9606.ENSP00000371790,9606.ENSP00000393312,9606.ENSP00000410294	EXTL3,SMO,MEGF8,NIPBL,SH3PXD2B,TGFBR2,TGFB2,TGFBR1,FGF9,FGFR1,FGFR2
GO:0060363	cranial suture morphogenesis	4	9	184	0.0014	9606.ENSP00000239243,9606.ENSP00000242261,9606.ENSP00000245451,9606.ENSP00000379258	MSX2,TWIST1,BMP4,GLI3
GO:0072132	mesenchyme morphogenesis	6	47	129	0.00141	9606.ENSP00000239243,9606.ENSP00000242261,9606.ENSP00000332973,9606.ENSP00000351905,9606.ENSP00000355896,9606.ENSP00000372170	MSX2,TWIST1,SMAD3,TGFBR2,TGFB2,MSX1
GO:0022603	regulation of anatomical structure morphogenesis	21	961	53	0.0015	9606.ENSP00000242261,9606.ENSP00000245451,9606.ENSP00000249373,9606.ENSP00000251268,9606.ENSP00000264657,9606.ENSP00000264664,9606.ENSP00000277120,9606.ENSP00000304502,9606.ENSP00000351905,9606.ENSP00000355896,9606.ENSP00000358866,9606.ENSP00000360493,9606.ENSP00000363193,9606.ENSP00000364133,9606.ENSP00000372170,9606.ENSP00000378323,9606.ENSP00000393312,9606.ENSP00000404464,9606.ENSP00000410294,…	TWIST1,BMP4,SMO,MEGF8,STAT3,FGF10,NTRK2,SIX2,TGFBR2,TGFB2,FLNA,RUNX2,MED12,TGFBR1,MSX1,PPP3CA,FGFR1,CCBE1,FGFR2,POR,ZEB2
GO:0007368	determination of left/right symmetry	8	115	103	0.00163	9606.ENSP00000249373,9606.ENSP00000251268,9606.ENSP00000255674,9606.ENSP00000264664,9606.ENSP00000295731,9606.ENSP00000332973,9606.ENSP00000351905,9606.ENSP00000406012	SMO,MEGF8,RTTN,FGF10,IHH,SMAD3,TGFBR2,IFT140
GO:0008543	fibroblast growth factor receptor signaling pathway	7	80	113	0.00182	9606.ENSP00000264664,9606.ENSP00000317902,9606.ENSP00000339824,9606.ENSP00000340944,9606.ENSP00000371790,9606.ENSP00000393312,9606.ENSP00000410294	FGF10,CEP57,FGFR3,PTPN11,FGF9,FGFR1,FGFR2
GO:0090304	nucleic acid metabolic process	49	3941	28	0.00182	9606.ENSP00000222329,9606.ENSP00000239243,9606.ENSP00000242261,9606.ENSP00000262238,9606.ENSP00000264657,9606.ENSP00000277225,9606.ENSP00000282516,9606.ENSP00000282928,9606.ENSP00000287239,9606.ENSP00000288840,9606.ENSP00000301067,9606.ENSP00000304502,9606.ENSP00000304956,9606.ENSP00000306999,9606.ENSP00000307143,9606.ENSP00000332744,9606.ENSP00000332973,9606.ENSP00000340648,9606.ENSP00000347684,…	ERF,MSX2,TWIST1,YY1,STAT3,ZNF462,NIPBL,ZIC1,KAT6B,SMAD6,KMT2D,SIX2,MN1,ESCO2,DONSON,ALX4,SMAD3,HUWE1,LMX1B,GTF2E2,SON,NHEJ1,TCF20,ALX3,FLNA,GNAS,NFIA,RUNX2,ORC1,MED12,ASXL1,HNRNPK,SKI,CWC27,GLIS3,MSX1,TFAP2B,IRX5,GLI3,SOX6,KAT6A,TCF12,FGFR1,CDC45,FTO,FAM111A,DPF2,ZEB2,RECQL4
GO:0003149	membranous septum morphogenesis	4	10	179	0.0019	9606.ENSP00000245451,9606.ENSP00000351905,9606.ENSP00000355896,9606.ENSP00000410294	BMP4,TGFBR2,TGFB2,FGFR2
GO:1901360	organic cyclic compound metabolic process	57	4963	25	0.00192	9606.ENSP00000001146,9606.ENSP00000222329,9606.ENSP00000239243,9606.ENSP00000242261,9606.ENSP00000262238,9606.ENSP00000262644,9606.ENSP00000264657,9606.ENSP00000277225,9606.ENSP00000282516,9606.ENSP00000282928,9606.ENSP00000287239,9606.ENSP00000288840,9606.ENSP00000294304,9606.ENSP00000301067,9606.ENSP00000304502,9606.ENSP00000304956,9606.ENSP00000306999,9606.ENSP00000307143,9606.ENSP00000322323,…	CYP26B1,ERF,MSX2,TWIST1,YY1,IMPAD1,STAT3,ZNF462,NIPBL,ZIC1,KAT6B,SMAD6,LRP5,KMT2D,SIX2,MN1,ESCO2,DONSON,FAM20C,ALX4,SMAD3,HUWE1,LMX1B,GTF2E2,SON,NHEJ1,TCF20,TGFB2,ALX3,FLNA,GNAS,NFIA,RUNX2,ORC1,MED12,ASXL1,HNRNPK,PSAT1,SKI,CWC27,GLIS3,MSX1,TFAP2B,IRX5,GLI3,SOX6,KAT6A,TCF12,FGFR1,CDC45,RAB23,FTO,FAM111A,DPF2,ZEB2,MYH3,RECQL4
GO:0060840	artery development	7	81	112	0.00194	9606.ENSP00000245451,9606.ENSP00000254958,9606.ENSP00000288840,9606.ENSP00000355896,9606.ENSP00000364133,9606.ENSP00000377265,9606.ENSP00000379258	BMP4,JAG1,SMAD6,TGFB2,TGFBR1,TFAP2B,GLI3
GO:0036092	phosphatidylinositol-3-phosphate biosynthetic process	6	51	126	0.00212	9606.ENSP00000264664,9606.ENSP00000339824,9606.ENSP00000340944,9606.ENSP00000371790,9606.ENSP00000393312,9606.ENSP00000410294	FGF10,FGFR3,PTPN11,FGF9,FGFR1,FGFR2
GO:0021846	cell proliferation in forebrain	5	27	146	0.00216	9606.ENSP00000303058,9606.ENSP00000379258,9606.ENSP00000393312,9606.ENSP00000410294,9606.ENSP00000454157	CEP120,GLI3,FGFR1,FGFR2,ZEB2
GO:0006351	transcription, DNA-templated	37	2569	35	0.00223	9606.ENSP00000222329,9606.ENSP00000239243,9606.ENSP00000242261,9606.ENSP00000262238,9606.ENSP00000264657,9606.ENSP00000277225,9606.ENSP00000282516,9606.ENSP00000282928,9606.ENSP00000287239,9606.ENSP00000288840,9606.ENSP00000301067,9606.ENSP00000304502,9606.ENSP00000304956,9606.ENSP00000332744,9606.ENSP00000332973,9606.ENSP00000347684,9606.ENSP00000348168,9606.ENSP00000352463,9606.ENSP00000358807,…	ERF,MSX2,TWIST1,YY1,STAT3,ZNF462,NIPBL,ZIC1,KAT6B,SMAD6,KMT2D,SIX2,MN1,ALX4,SMAD3,LMX1B,GTF2E2,TCF20,ALX3,FLNA,NFIA,RUNX2,MED12,ASXL1,HNRNPK,SKI,GLIS3,MSX1,TFAP2B,IRX5,GLI3,SOX6,KAT6A,TCF12,FGFR1,DPF2,ZEB2
GO:0010648	negative regulation of cell communication	24	1255	47	0.00229	9606.ENSP00000001146,9606.ENSP00000242261,9606.ENSP00000245451,9606.ENSP00000251268,9606.ENSP00000264664,9606.ENSP00000268035,9606.ENSP00000288602,9606.ENSP00000288840,9606.ENSP00000296266,9606.ENSP00000325527,9606.ENSP00000332973,9606.ENSP00000337850,9606.ENSP00000340944,9606.ENSP00000351905,9606.ENSP00000355896,9606.ENSP00000360493,9606.ENSP00000363193,9606.ENSP00000364133,9606.ENSP00000364839,…	CYP26B1,TWIST1,BMP4,MEGF8,FGF10,IGF1R,BRAF,SMAD6,IFT122,FBN1,SMAD3,KPTN,PTPN11,TGFBR2,TGFB2,RUNX2,MED12,TGFBR1,ASXL1,SKI,IL6ST,FGF9,PPP3CA,GLI3
GO:0022414	reproductive process	25	1350	46	0.00237	9606.ENSP00000001146,9606.ENSP00000245451,9606.ENSP00000256078,9606.ENSP00000262238,9606.ENSP00000264657,9606.ENSP00000264664,9606.ENSP00000282516,9606.ENSP00000295731,9606.ENSP00000301067,9606.ENSP00000309714,9606.ENSP00000317902,9606.ENSP00000323696,9606.ENSP00000340944,9606.ENSP00000351905,9606.ENSP00000355896,9606.ENSP00000358866,9606.ENSP00000360141,9606.ENSP00000363973,9606.ENSP00000364133,…	CYP26B1,BMP4,KRAS,YY1,STAT3,FGF10,NIPBL,IHH,KMT2D,SH3PXD2B,CEP57,CRTAP,PTPN11,TGFBR2,TGFB2,FLNA,GNAS,ALPL,TGFBR1,FGF9,IRX5,GLI3,WDR19,FGFR2,IL11RA
GO:0023057	negative regulation of signaling	24	1258	47	0.00237	9606.ENSP00000001146,9606.ENSP00000242261,9606.ENSP00000245451,9606.ENSP00000251268,9606.ENSP00000264664,9606.ENSP00000268035,9606.ENSP00000288602,9606.ENSP00000288840,9606.ENSP00000296266,9606.ENSP00000325527,9606.ENSP00000332973,9606.ENSP00000337850,9606.ENSP00000340944,9606.ENSP00000351905,9606.ENSP00000355896,9606.ENSP00000360493,9606.ENSP00000363193,9606.ENSP00000364133,9606.ENSP00000364839,…	CYP26B1,TWIST1,BMP4,MEGF8,FGF10,IGF1R,BRAF,SMAD6,IFT122,FBN1,SMAD3,KPTN,PTPN11,TGFBR2,TGFB2,RUNX2,MED12,TGFBR1,ASXL1,SKI,IL6ST,FGF9,PPP3CA,GLI3
GO:0060317	cardiac epithelial to mesenchymal transition	5	28	144	0.00245	9606.ENSP00000239243,9606.ENSP00000254958,9606.ENSP00000355896,9606.ENSP00000364133,9606.ENSP00000372170	MSX2,JAG1,TGFB2,TGFBR1,MSX1
GO:0060688	regulation of morphogenesis of a branching structure	6	53	124	0.00251	9606.ENSP00000245451,9606.ENSP00000249373,9606.ENSP00000264664,9606.ENSP00000304502,9606.ENSP00000393312,9606.ENSP00000410294	BMP4,SMO,FGF10,SIX2,FGFR1,FGFR2
GO:0006725	cellular aromatic compound metabolic process	55	4754	25	0.00257	9606.ENSP00000222329,9606.ENSP00000239243,9606.ENSP00000242261,9606.ENSP00000262238,9606.ENSP00000262644,9606.ENSP00000264657,9606.ENSP00000277225,9606.ENSP00000282516,9606.ENSP00000282928,9606.ENSP00000287239,9606.ENSP00000288840,9606.ENSP00000301067,9606.ENSP00000304502,9606.ENSP00000304956,9606.ENSP00000306999,9606.ENSP00000307143,9606.ENSP00000322323,9606.ENSP00000332744,9606.ENSP00000332973,…	ERF,MSX2,TWIST1,YY1,IMPAD1,STAT3,ZNF462,NIPBL,ZIC1,KAT6B,SMAD6,KMT2D,SIX2,MN1,ESCO2,DONSON,FAM20C,ALX4,SMAD3,HUWE1,LMX1B,GTF2E2,SON,NHEJ1,TCF20,TGFB2,ALX3,FLNA,GNAS,NFIA,RUNX2,ORC1,MED12,ASXL1,HNRNPK,PSAT1,SKI,CWC27,GLIS3,MSX1,TFAP2B,IRX5,GLI3,SOX6,KAT6A,TCF12,FGFR1,CDC45,RAB23,FTO,FAM111A,DPF2,ZEB2,MYH3,RECQL4
GO:0031399	regulation of protein modification process	29	1747	41	0.00261	9606.ENSP00000242261,9606.ENSP00000245451,9606.ENSP00000256078,9606.ENSP00000264657,9606.ENSP00000264664,9606.ENSP00000265471,9606.ENSP00000268035,9606.ENSP00000277120,9606.ENSP00000282516,9606.ENSP00000288602,9606.ENSP00000288840,9606.ENSP00000294304,9606.ENSP00000323696,9606.ENSP00000325527,9606.ENSP00000339824,9606.ENSP00000340944,9606.ENSP00000351905,9606.ENSP00000355896,9606.ENSP00000363492,…	TWIST1,BMP4,KRAS,STAT3,FGF10,B3GAT3,IGF1R,NTRK2,NIPBL,BRAF,SMAD6,LRP5,CRTAP,FBN1,FGFR3,PTPN11,TGFBR2,TGFB2,GDF5,TGFBR1,SKI,IL6ST,FGF9,FGFR1,FAM58A,FGFR2,CDKN1C,NEK1,ZEB2
GO:0001843	neural tube closure	7	86	11	0.00267	9606.ENSP00000242261,9606.ENSP00000245451,9606.ENSP00000296266,9606.ENSP00000355896,9606.ENSP00000363193,9606.ENSP00000367797,9606.ENSP00000454157	TWIST1,BMP4,IFT122,TGFB2,MED12,SKI,ZEB2
GO:1905314	semi-lunar valve development	5	29	142	0.0028	9606.ENSP00000242261,9606.ENSP00000245451,9606.ENSP00000254958,9606.ENSP00000288840,9606.ENSP00000355896	TWIST1,BMP4,JAG1,SMAD6,TGFB2
GO:0019220	regulation of phosphate metabolic process	28	1657	42	0.00288	9606.ENSP00000242261,9606.ENSP00000245451,9606.ENSP00000256078,9606.ENSP00000264657,9606.ENSP00000264664,9606.ENSP00000265471,9606.ENSP00000268035,9606.ENSP00000277120,9606.ENSP00000288602,9606.ENSP00000288840,9606.ENSP00000294304,9606.ENSP00000325527,9606.ENSP00000332973,9606.ENSP00000339824,9606.ENSP00000340944,9606.ENSP00000342924,9606.ENSP00000351905,9606.ENSP00000355896,9606.ENSP00000363492,…	TWIST1,BMP4,KRAS,STAT3,FGF10,B3GAT3,IGF1R,NTRK2,BRAF,SMAD6,LRP5,FBN1,SMAD3,FGFR3,PTPN11,MCPH1,TGFBR2,TGFB2,GDF5,TGFBR1,IL6ST,FGF9,FGFR1,FAM58A,FGFR2,CDKN1C,NEK1,ZEB2
GO:0001932	regulation of protein phosphorylation	25	1370	45	0.00294	9606.ENSP00000242261,9606.ENSP00000245451,9606.ENSP00000256078,9606.ENSP00000264657,9606.ENSP00000264664,9606.ENSP00000268035,9606.ENSP00000277120,9606.ENSP00000288602,9606.ENSP00000288840,9606.ENSP00000294304,9606.ENSP00000325527,9606.ENSP00000339824,9606.ENSP00000340944,9606.ENSP00000351905,9606.ENSP00000355896,9606.ENSP00000363492,9606.ENSP00000364133,9606.ENSP00000370698,9606.ENSP00000371790,…	TWIST1,BMP4,KRAS,STAT3,FGF10,IGF1R,NTRK2,BRAF,SMAD6,LRP5,FBN1,FGFR3,PTPN11,TGFBR2,TGFB2,GDF5,TGFBR1,IL6ST,FGF9,FGFR1,FAM58A,FGFR2,CDKN1C,NEK1,ZEB2
GO:0042325	regulation of phosphorylation	26	1465	44	0.00294	9606.ENSP00000242261,9606.ENSP00000245451,9606.ENSP00000256078,9606.ENSP00000264657,9606.ENSP00000264664,9606.ENSP00000268035,9606.ENSP00000277120,9606.ENSP00000288602,9606.ENSP00000288840,9606.ENSP00000294304,9606.ENSP00000325527,9606.ENSP00000339824,9606.ENSP00000340944,9606.ENSP00000342924,9606.ENSP00000351905,9606.ENSP00000355896,9606.ENSP00000363492,9606.ENSP00000364133,9606.ENSP00000370698,…	TWIST1,BMP4,KRAS,STAT3,FGF10,IGF1R,NTRK2,BRAF,SMAD6,LRP5,FBN1,FGFR3,PTPN11,MCPH1,TGFBR2,TGFB2,GDF5,TGFBR1,IL6ST,FGF9,FGFR1,FAM58A,FGFR2,CDKN1C,NEK1,ZEB2
GO:0061180	mammary gland epithelium development	6	55	123	0.00297	9606.ENSP00000239243,9606.ENSP00000249373,9606.ENSP00000264664,9606.ENSP00000294304,9606.ENSP00000372170,9606.ENSP00000410294	MSX2,SMO,FGF10,LRP5,MSX1,FGFR2
GO:0007179	transforming growth factor beta receptor signaling pathway	7	88	109	0.00303	9606.ENSP00000288840,9606.ENSP00000332973,9606.ENSP00000351905,9606.ENSP00000355896,9606.ENSP00000363492,9606.ENSP00000364133,9606.ENSP00000367797	SMAD6,SMAD3,TGFBR2,TGFB2,GDF5,TGFBR1,SKI
GO:0046620	regulation of organ growth	7	88	109	0.00303	9606.ENSP00000249373,9606.ENSP00000351905,9606.ENSP00000364133,9606.ENSP00000371790,9606.ENSP00000393312,9606.ENSP00000410294,9606.ENSP00000419970	SMO,TGFBR2,TGFBR1,FGF9,FGFR1,FGFR2,POR
GO:0009798	axis specification	7	89	108	0.00323	9606.ENSP00000245451,9606.ENSP00000249373,9606.ENSP00000264664,9606.ENSP00000288840,9606.ENSP00000294304,9606.ENSP00000304502,9606.ENSP00000367797	BMP4,SMO,FGF10,SMAD6,LRP5,SIX2,SKI
GO:0043549	regulation of kinase activity	19	849	54	0.0033	9606.ENSP00000245451,9606.ENSP00000256078,9606.ENSP00000264664,9606.ENSP00000268035,9606.ENSP00000277120,9606.ENSP00000288602,9606.ENSP00000294304,9606.ENSP00000325527,9606.ENSP00000339824,9606.ENSP00000340944,9606.ENSP00000342924,9606.ENSP00000351905,9606.ENSP00000355896,9606.ENSP00000364133,9606.ENSP00000393312,9606.ENSP00000402949,9606.ENSP00000413720,9606.ENSP00000424757,9606.ENSP00000454157	BMP4,KRAS,FGF10,IGF1R,NTRK2,BRAF,LRP5,FBN1,FGFR3,PTPN11,MCPH1,TGFBR2,TGFB2,TGFBR1,FGFR1,FAM58A,CDKN1C,NEK1,ZEB2
GO:0006139	nucleobase-containing compound metabolic process	53	4551	25	0.00359	9606.ENSP00000222329,9606.ENSP00000239243,9606.ENSP00000242261,9606.ENSP00000262238,9606.ENSP00000262644,9606.ENSP00000264657,9606.ENSP00000277225,9606.ENSP00000282516,9606.ENSP00000282928,9606.ENSP00000287239,9606.ENSP00000288840,9606.ENSP00000301067,9606.ENSP00000304502,9606.ENSP00000304956,9606.ENSP00000306999,9606.ENSP00000307143,9606.ENSP00000322323,9606.ENSP00000332744,9606.ENSP00000332973,…	ERF,MSX2,TWIST1,YY1,IMPAD1,STAT3,ZNF462,NIPBL,ZIC1,KAT6B,SMAD6,KMT2D,SIX2,MN1,ESCO2,DONSON,FAM20C,ALX4,SMAD3,HUWE1,LMX1B,GTF2E2,SON,NHEJ1,TCF20,ALX3,FLNA,GNAS,NFIA,RUNX2,ORC1,MED12,ASXL1,HNRNPK,SKI,CWC27,GLIS3,MSX1,TFAP2B,IRX5,GLI3,SOX6,KAT6A,TCF12,FGFR1,CDC45,RAB23,FTO,FAM111A,DPF2,ZEB2,MYH3,RECQL4
GO:0048585	negative regulation of response to stimulus	26	1483	43	0.00359	9606.ENSP00000001146,9606.ENSP00000242261,9606.ENSP00000245451,9606.ENSP00000251268,9606.ENSP00000264664,9606.ENSP00000268035,9606.ENSP00000283285,9606.ENSP00000288602,9606.ENSP00000288840,9606.ENSP00000296266,9606.ENSP00000296280,9606.ENSP00000325527,9606.ENSP00000332973,9606.ENSP00000337850,9606.ENSP00000340944,9606.ENSP00000351905,9606.ENSP00000355896,9606.ENSP00000360493,9606.ENSP00000363193,…	CYP26B1,TWIST1,BMP4,MEGF8,FGF10,IGF1R,CD96,BRAF,SMAD6,IFT122,MASP1,FBN1,SMAD3,KPTN,PTPN11,TGFBR2,TGFB2,RUNX2,MED12,TGFBR1,ASXL1,SKI,IL6ST,FGF9,PPP3CA,GLI3
GO:0060325	face morphogenesis	5	31	14	0.00363	9606.ENSP00000282516,9606.ENSP00000340944,9606.ENSP00000367797,9606.ENSP00000372170,9606.ENSP00000464317	NIPBL,PTPN11,SKI,MSX1,MYH3
GO:0001823	mesonephros development	7	91	107	0.00365	9606.ENSP00000245451,9606.ENSP00000264664,9606.ENSP00000288840,9606.ENSP00000332973,9606.ENSP00000379258,9606.ENSP00000393312,9606.ENSP00000410294	BMP4,FGF10,SMAD6,SMAD3,GLI3,FGFR1,FGFR2
GO:0030182	neuron differentiation	20	940	52	0.00366	9606.ENSP00000204961,9606.ENSP00000245451,9606.ENSP00000249373,9606.ENSP00000251268,9606.ENSP00000254958,9606.ENSP00000264657,9606.ENSP00000277120,9606.ENSP00000295731,9606.ENSP00000340944,9606.ENSP00000347684,9606.ENSP00000355896,9606.ENSP00000360493,9606.ENSP00000364133,9606.ENSP00000367797,9606.ENSP00000378132,9606.ENSP00000379258,9606.ENSP00000393312,9606.ENSP00000406012,9606.ENSP00000410294,…	EFNB1,BMP4,SMO,MEGF8,JAG1,STAT3,NTRK2,IHH,PTPN11,LMX1B,TGFB2,RUNX2,TGFBR1,SKI,IRX5,GLI3,FGFR1,IFT140,FGFR2,ZEB2
GO:0001934	positive regulation of protein phosphorylation	20	941	52	0.0037	9606.ENSP00000245451,9606.ENSP00000256078,9606.ENSP00000264657,9606.ENSP00000264664,9606.ENSP00000277120,9606.ENSP00000288602,9606.ENSP00000325527,9606.ENSP00000339824,9606.ENSP00000340944,9606.ENSP00000351905,9606.ENSP00000355896,9606.ENSP00000363492,9606.ENSP00000364133,9606.ENSP00000370698,9606.ENSP00000371790,9606.ENSP00000393312,9606.ENSP00000402949,9606.ENSP00000410294,9606.ENSP00000424757,…	BMP4,KRAS,STAT3,FGF10,NTRK2,BRAF,FBN1,FGFR3,PTPN11,TGFBR2,TGFB2,GDF5,TGFBR1,IL6ST,FGF9,FGFR1,FAM58A,FGFR2,NEK1,ZEB2
GO:0014032	neural crest cell development	6	58	12	0.00382	9606.ENSP00000204961,9606.ENSP00000242261,9606.ENSP00000249373,9606.ENSP00000254958,9606.ENSP00000367028,9606.ENSP00000454157	EFNB1,TWIST1,SMO,JAG1,TCOF1,ZEB2
GO:0003006	developmental process involved in reproduction	16	622	6	0.00383	9606.ENSP00000245451,9606.ENSP00000264664,9606.ENSP00000282516,9606.ENSP00000295731,9606.ENSP00000301067,9606.ENSP00000317902,9606.ENSP00000340944,9606.ENSP00000355896,9606.ENSP00000358866,9606.ENSP00000363973,9606.ENSP00000364133,9606.ENSP00000371790,9606.ENSP00000378132,9606.ENSP00000379258,9606.ENSP00000382717,9606.ENSP00000410294	BMP4,FGF10,NIPBL,IHH,KMT2D,CEP57,PTPN11,TGFB2,FLNA,ALPL,TGFBR1,FGF9,IRX5,GLI3,WDR19,FGFR2
GO:0044249	cellular biosynthetic process	53	4567	25	0.00391	9606.ENSP00000220562,9606.ENSP00000222329,9606.ENSP00000239243,9606.ENSP00000242261,9606.ENSP00000262238,9606.ENSP00000262644,9606.ENSP00000263083,9606.ENSP00000264657,9606.ENSP00000264664,9606.ENSP00000265471,9606.ENSP00000277225,9606.ENSP00000282516,9606.ENSP00000282928,9606.ENSP00000287239,9606.ENSP00000288840,9606.ENSP00000301067,9606.ENSP00000304502,9606.ENSP00000304956,9606.ENSP00000307143,…	EXTL3,ERF,MSX2,TWIST1,YY1,IMPAD1,DPH1,STAT3,FGF10,B3GAT3,ZNF462,NIPBL,ZIC1,KAT6B,SMAD6,KMT2D,SIX2,MN1,DONSON,ALX4,SMAD3,FGFR3,PTPN11,LMX1B,GTF2E2,TCF20,TGFB2,ALX3,FLNA,NFIA,RUNX2,ORC1,MED12,ASXL1,HNRNPK,PSAT1,SKI,GLIS3,FGF9,MSX1,TFAP2B,IRX5,GLI3,SOX6,KAT6A,TCF12,FGFR1,CDC45,FGFR2,FAM111A,DPF2,ZEB2,RECQL4
GO:0003203	endocardial cushion morphogenesis	5	32	138	0.00409	9606.ENSP00000239243,9606.ENSP00000242261,9606.ENSP00000351905,9606.ENSP00000355896,9606.ENSP00000372170	MSX2,TWIST1,TGFBR2,TGFB2,MSX1
GO:0045880	positive regulation of smoothened signaling pathway	5	32	138	0.00409	9606.ENSP00000249373,9606.ENSP00000264956,9606.ENSP00000295731,9606.ENSP00000371790,9606.ENSP00000419970	SMO,EVC,IHH,FGF9,POR
GO:0033674	positive regulation of kinase activity	15	553	62	0.00419	9606.ENSP00000245451,9606.ENSP00000256078,9606.ENSP00000264664,9606.ENSP00000277120,9606.ENSP00000288602,9606.ENSP00000325527,9606.ENSP00000339824,9606.ENSP00000340944,9606.ENSP00000351905,9606.ENSP00000355896,9606.ENSP00000364133,9606.ENSP00000393312,9606.ENSP00000402949,9606.ENSP00000424757,9606.ENSP00000454157	BMP4,KRAS,FGF10,NTRK2,BRAF,FBN1,FGFR3,PTPN11,TGFBR2,TGFB2,TGFBR1,FGFR1,FAM58A,NEK1,ZEB2
GO:0051272	positive regulation of cellular component movement	14	482	65	0.0042	9606.ENSP00000242261,9606.ENSP00000245451,9606.ENSP00000251268,9606.ENSP00000264664,9606.ENSP00000268035,9606.ENSP00000282516,9606.ENSP00000332973,9606.ENSP00000351905,9606.ENSP00000355896,9606.ENSP00000358866,9606.ENSP00000364133,9606.ENSP00000371790,9606.ENSP00000393312,9606.ENSP00000404464	TWIST1,BMP4,MEGF8,FGF10,IGF1R,NIPBL,SMAD3,TGFBR2,TGFB2,FLNA,TGFBR1,FGF9,FGFR1,CCBE1
GO:0046483	heterocycle metabolic process	54	4716	25	0.00441	9606.ENSP00000222329,9606.ENSP00000239243,9606.ENSP00000242261,9606.ENSP00000262238,9606.ENSP00000262644,9606.ENSP00000264657,9606.ENSP00000277225,9606.ENSP00000282516,9606.ENSP00000282928,9606.ENSP00000287239,9606.ENSP00000288840,9606.ENSP00000301067,9606.ENSP00000304502,9606.ENSP00000304956,9606.ENSP00000306999,9606.ENSP00000307143,9606.ENSP00000322323,9606.ENSP00000332744,9606.ENSP00000332973,…	ERF,MSX2,TWIST1,YY1,IMPAD1,STAT3,ZNF462,NIPBL,ZIC1,KAT6B,SMAD6,KMT2D,SIX2,MN1,ESCO2,DONSON,FAM20C,ALX4,SMAD3,HUWE1,LMX1B,GTF2E2,SON,NHEJ1,TCF20,ALX3,FLNA,GNAS,NFIA,RUNX2,ORC1,MED12,ASXL1,HNRNPK,PSAT1,SKI,CWC27,GLIS3,MSX1,TFAP2B,IRX5,GLI3,SOX6,KAT6A,TCF12,FGFR1,CDC45,RAB23,FTO,FAM111A,DPF2,ZEB2,MYH3,RECQL4
GO:0060041	retina development in camera-type eye	8	136	96	0.00457	9606.ENSP00000277120,9606.ENSP00000294304,9606.ENSP00000295731,9606.ENSP00000355896,9606.ENSP00000367797,9606.ENSP00000377265,9606.ENSP00000378132,9606.ENSP00000406012	NTRK2,LRP5,IHH,TGFB2,SKI,TFAP2B,IRX5,IFT140
GO:0045937	positive regulation of phosphate metabolic process	21	1052	49	0.00516	9606.ENSP00000245451,9606.ENSP00000256078,9606.ENSP00000264657,9606.ENSP00000264664,9606.ENSP00000277120,9606.ENSP00000288602,9606.ENSP00000325527,9606.ENSP00000332973,9606.ENSP00000339824,9606.ENSP00000340944,9606.ENSP00000351905,9606.ENSP00000355896,9606.ENSP00000363492,9606.ENSP00000364133,9606.ENSP00000370698,9606.ENSP00000371790,9606.ENSP00000393312,9606.ENSP00000402949,9606.ENSP00000410294,…	BMP4,KRAS,STAT3,FGF10,NTRK2,BRAF,FBN1,SMAD3,FGFR3,PTPN11,TGFBR2,TGFB2,GDF5,TGFBR1,IL6ST,FGF9,FGFR1,FAM58A,FGFR2,NEK1,ZEB2
GO:0001525	angiogenesis	11	297	76	0.0053	9606.ENSP00000245451,9606.ENSP00000254958,9606.ENSP00000264664,9606.ENSP00000295731,9606.ENSP00000351905,9606.ENSP00000355896,9606.ENSP00000364133,9606.ENSP00000371790,9606.ENSP00000393312,9606.ENSP00000404464,9606.ENSP00000410294	BMP4,JAG1,FGF10,IHH,TGFBR2,TGFB2,TGFBR1,FGF9,FGFR1,CCBE1,FGFR2
GO:0060594	mammary gland specification	3	3	219	0.00535	9606.ENSP00000264664,9606.ENSP00000379258,9606.ENSP00000410294	FGF10,GLI3,FGFR2
GO:0006950	response to stress	42	3267	3	0.00566	9606.ENSP00000001146,9606.ENSP00000220562,9606.ENSP00000239243,9606.ENSP00000242261,9606.ENSP00000249373,9606.ENSP00000256078,9606.ENSP00000262238,9606.ENSP00000264657,9606.ENSP00000264664,9606.ENSP00000282516,9606.ENSP00000283285,9606.ENSP00000288602,9606.ENSP00000288840,9606.ENSP00000296280,9606.ENSP00000306999,9606.ENSP00000307143,9606.ENSP00000316512,9606.ENSP00000327801,9606.ENSP00000332723,…	CYP26B1,EXTL3,MSX2,TWIST1,SMO,KRAS,YY1,STAT3,FGF10,NIPBL,CD96,BRAF,SMAD6,MASP1,ESCO2,DONSON,TLK2,P4HB,COLEC10,SMAD3,KPTN,HUWE1,PTPN11,NHEJ1,TGFBR2,TGFB2,FLNA,GNAS,TGFBR1,PPP3CA,GLI3,KAT6A,CDC45,FGFR2,COLEC11,RAB23,FTO,NEK1,FAM111A,SLC25A24,TMCO1,RECQL4
GO:0048645	animal organ formation	5	35	134	0.00583	9606.ENSP00000245451,9606.ENSP00000264664,9606.ENSP00000351905,9606.ENSP00000379258,9606.ENSP00000410294	BMP4,FGF10,TGFBR2,GLI3,FGFR2
GO:0010092	specification of animal organ identity	4	15	161	0.00609	9606.ENSP00000245451,9606.ENSP00000264664,9606.ENSP00000379258,9606.ENSP00000410294	BMP4,FGF10,GLI3,FGFR2
GO:0009880	embryonic pattern specification	6	64	116	0.00612	9606.ENSP00000204961,9606.ENSP00000264664,9606.ENSP00000288840,9606.ENSP00000295731,9606.ENSP00000332973,9606.ENSP00000410294	EFNB1,FGF10,SMAD6,IHH,SMAD3,FGFR2
GO:0033365	protein localization to organelle	16	649	58	0.00613	9606.ENSP00000245451,9606.ENSP00000249373,9606.ENSP00000264657,9606.ENSP00000282516,9606.ENSP00000296266,9606.ENSP00000299314,9606.ENSP00000304502,9606.ENSP00000306999,9606.ENSP00000314444,9606.ENSP00000317902,9606.ENSP00000337850,9606.ENSP00000342924,9606.ENSP00000371790,9606.ENSP00000372170,9606.ENSP00000378323,9606.ENSP00000406012	BMP4,SMO,STAT3,NIPBL,IFT122,GNPTAB,SIX2,ESCO2,WDR35,CEP57,KPTN,MCPH1,FGF9,MSX1,PPP3CA,IFT140
GO:0034645	cellular macromolecule biosynthetic process	44	3518	28	0.00613	9606.ENSP00000220562,9606.ENSP00000222329,9606.ENSP00000239243,9606.ENSP00000242261,9606.ENSP00000262238,9606.ENSP00000264657,9606.ENSP00000265471,9606.ENSP00000277225,9606.ENSP00000282516,9606.ENSP00000282928,9606.ENSP00000287239,9606.ENSP00000288840,9606.ENSP00000301067,9606.ENSP00000304502,9606.ENSP00000304956,9606.ENSP00000307143,9606.ENSP00000332744,9606.ENSP00000332973,9606.ENSP00000347684,…	EXTL3,ERF,MSX2,TWIST1,YY1,STAT3,B3GAT3,ZNF462,NIPBL,ZIC1,KAT6B,SMAD6,KMT2D,SIX2,MN1,DONSON,ALX4,SMAD3,LMX1B,GTF2E2,TCF20,ALX3,FLNA,NFIA,RUNX2,ORC1,MED12,ASXL1,HNRNPK,SKI,GLIS3,MSX1,TFAP2B,IRX5,GLI3,SOX6,KAT6A,TCF12,FGFR1,CDC45,FAM111A,DPF2,ZEB2,RECQL4
GO:0002376	immune system process	34	2370	34	0.0063	9606.ENSP00000001146,9606.ENSP00000193322,9606.ENSP00000204961,9606.ENSP00000245451,9606.ENSP00000254958,9606.ENSP00000256078,9606.ENSP00000264657,9606.ENSP00000264664,9606.ENSP00000268035,9606.ENSP00000280551,9606.ENSP00000283285,9606.ENSP00000288840,9606.ENSP00000294304,9606.ENSP00000296280,9606.ENSP00000306999,9606.ENSP00000322323,9606.ENSP00000332723,9606.ENSP00000332973,9606.ENSP00000340648,…	CYP26B1,OSTM1,EFNB1,BMP4,JAG1,KRAS,STAT3,FGF10,IGF1R,SEC24D,CD96,SMAD6,LRP5,MASP1,ESCO2,FAM20C,COLEC10,SMAD3,HUWE1,PTPN11,NHEJ1,TGFBR2,TGFB2,RUNX2,TGFBR1,ASXL1,PPP3CA,GLI3,SOX6,KAT6A,TCF12,FGFR2,COLEC11,FAM111A
GO:0009968	negative regulation of signal transduction	22	1160	47	0.00641	9606.ENSP00000001146,9606.ENSP00000242261,9606.ENSP00000245451,9606.ENSP00000251268,9606.ENSP00000264664,9606.ENSP00000268035,9606.ENSP00000288602,9606.ENSP00000288840,9606.ENSP00000296266,9606.ENSP00000325527,9606.ENSP00000332973,9606.ENSP00000337850,9606.ENSP00000351905,9606.ENSP00000355896,9606.ENSP00000360493,9606.ENSP00000363193,9606.ENSP00000364133,9606.ENSP00000364839,9606.ENSP00000367797,…	CYP26B1,TWIST1,BMP4,MEGF8,FGF10,IGF1R,BRAF,SMAD6,IFT122,FBN1,SMAD3,KPTN,TGFBR2,TGFB2,RUNX2,MED12,TGFBR1,ASXL1,SKI,IL6ST,FGF9,GLI3
GO:0040017	positive regulation of locomotion	14	503	63	0.00642	9606.ENSP00000242261,9606.ENSP00000245451,9606.ENSP00000251268,9606.ENSP00000264664,9606.ENSP00000268035,9606.ENSP00000282516,9606.ENSP00000332973,9606.ENSP00000351905,9606.ENSP00000355896,9606.ENSP00000358866,9606.ENSP00000364133,9606.ENSP00000371790,9606.ENSP00000393312,9606.ENSP00000404464	TWIST1,BMP4,MEGF8,FGF10,IGF1R,NIPBL,SMAD3,TGFBR2,TGFB2,FLNA,TGFBR1,FGF9,FGFR1,CCBE1
GO:0031076	embryonic camera-type eye development	5	36	133	0.00644	9606.ENSP00000242261,9606.ENSP00000264664,9606.ENSP00000295731,9606.ENSP00000382717,9606.ENSP00000406012	TWIST1,FGF10,IHH,WDR19,IFT140
GO:0042306	regulation of protein import into nucleus	6	65	115	0.0065	9606.ENSP00000245451,9606.ENSP00000249373,9606.ENSP00000282928,9606.ENSP00000332973,9606.ENSP00000379258,9606.ENSP00000417610	BMP4,SMO,ZIC1,SMAD3,GLI3,RAB23
GO:0018108	peptidyl-tyrosine phosphorylation	9	195	85	0.00706	9606.ENSP00000204961,9606.ENSP00000264664,9606.ENSP00000268035,9606.ENSP00000277120,9606.ENSP00000339824,9606.ENSP00000371790,9606.ENSP00000393312,9606.ENSP00000410294,9606.ENSP00000424757	EFNB1,FGF10,IGF1R,NTRK2,FGFR3,FGF9,FGFR1,FGFR2,NEK1
GO:0017015	regulation of transforming growth factor beta receptor signaling pathway	7	103	102	0.00714	9606.ENSP00000288840,9606.ENSP00000325527,9606.ENSP00000332973,9606.ENSP00000351905,9606.ENSP00000364133,9606.ENSP00000367797,9606.ENSP00000413720	SMAD6,FBN1,SMAD3,TGFBR2,TGFBR1,SKI,CDKN1C
GO:0046854	phosphatidylinositol phosphorylation	7	103	102	0.00714	9606.ENSP00000262644,9606.ENSP00000264664,9606.ENSP00000339824,9606.ENSP00000340944,9606.ENSP00000371790,9606.ENSP00000393312,9606.ENSP00000410294	IMPAD1,FGF10,FGFR3,PTPN11,FGF9,FGFR1,FGFR2
GO:0007049	cell cycle	23	1263	45	0.00716	9606.ENSP00000001146,9606.ENSP00000222329,9606.ENSP00000264664,9606.ENSP00000282516,9606.ENSP00000303058,9606.ENSP00000306999,9606.ENSP00000307143,9606.ENSP00000316512,9606.ENSP00000317902,9606.ENSP00000325785,9606.ENSP00000332973,9606.ENSP00000340944,9606.ENSP00000342924,9606.ENSP00000348984,9606.ENSP00000355896,9606.ENSP00000358866,9606.ENSP00000360623,9606.ENSP00000364133,9606.ENSP00000378323,…	CYP26B1,ERF,FGF10,NIPBL,CEP120,ESCO2,DONSON,TLK2,CEP57,SPECC1L,SMAD3,PTPN11,MCPH1,SON,TGFB2,FLNA,ORC1,TGFBR1,PPP3CA,PPP1CB,CDC45,CDKN1C,NEK1
GO:0003184	pulmonary valve morphogenesis	4	16	159	0.00725	9606.ENSP00000245451,9606.ENSP00000254958,9606.ENSP00000288840,9606.ENSP00000355896	BMP4,JAG1,SMAD6,TGFB2
GO:0010463	mesenchymal cell proliferation	4	16	159	0.00725	9606.ENSP00000245451,9606.ENSP00000304502,9606.ENSP00000372170,9606.ENSP00000410294	BMP4,SIX2,MSX1,FGFR2
GO:2000736	regulation of stem cell differentiation	6	67	114	0.00746	9606.ENSP00000245451,9606.ENSP00000254958,9606.ENSP00000264657,9606.ENSP00000355896,9606.ENSP00000379644,9606.ENSP00000388940	BMP4,JAG1,STAT3,TGFB2,SOX6,TCF12
GO:0043412	macromolecule modification	41	3197	3	0.00776	9606.ENSP00000204961,9606.ENSP00000220562,9606.ENSP00000245451,9606.ENSP00000256078,9606.ENSP00000262238,9606.ENSP00000263083,9606.ENSP00000264664,9606.ENSP00000265471,9606.ENSP00000268035,9606.ENSP00000277120,9606.ENSP00000287239,9606.ENSP00000288602,9606.ENSP00000301067,9606.ENSP00000306999,9606.ENSP00000316512,9606.ENSP00000322323,9606.ENSP00000323696,9606.ENSP00000325527,9606.ENSP00000327801,…	EFNB1,EXTL3,BMP4,KRAS,YY1,DPH1,FGF10,B3GAT3,IGF1R,NTRK2,KAT6B,BRAF,KMT2D,ESCO2,TLK2,FAM20C,CRTAP,FBN1,P4HB,SMAD3,FGFR3,HUWE1,PTPN11,TGFBR2,TGFB2,GNAS,MED12,TGFBR1,ASXL1,PHEX,CWC27,FGF9,PPP3CA,PPP1CB,KAT6A,FGFR1,FGFR2,FTO,POR,NEK1,MYH3
GO:0065009	regulation of molecular function	42	3322	29	0.00808	9606.ENSP00000239243,9606.ENSP00000242261,9606.ENSP00000245451,9606.ENSP00000249373,9606.ENSP00000254958,9606.ENSP00000256078,9606.ENSP00000264657,9606.ENSP00000264664,9606.ENSP00000265471,9606.ENSP00000268035,9606.ENSP00000277120,9606.ENSP00000277225,9606.ENSP00000282516,9606.ENSP00000288602,9606.ENSP00000294304,9606.ENSP00000309714,9606.ENSP00000314444,9606.ENSP00000325527,9606.ENSP00000332723,…	MSX2,TWIST1,BMP4,SMO,JAG1,KRAS,STAT3,FGF10,B3GAT3,IGF1R,NTRK2,ZNF462,NIPBL,BRAF,LRP5,SH3PXD2B,WDR35,FBN1,COLEC10,SMAD3,FGFR3,PTPN11,MCPH1,NHEJ1,TGFBR2,TGFB2,FLNA,GNAS,GDF5,TGFBR1,SKI,FGF9,MSX1,TFAP2B,PPP3CA,FGFR1,FAM58A,FGFR2,CDKN1C,POR,NEK1,ZEB2
GO:0045860	positive regulation of protein kinase activity	14	517	62	0.0083	9606.ENSP00000245451,9606.ENSP00000256078,9606.ENSP00000264664,9606.ENSP00000277120,9606.ENSP00000288602,9606.ENSP00000325527,9606.ENSP00000340944,9606.ENSP00000351905,9606.ENSP00000355896,9606.ENSP00000364133,9606.ENSP00000393312,9606.ENSP00000402949,9606.ENSP00000424757,9606.ENSP00000454157	BMP4,KRAS,FGF10,NTRK2,BRAF,FBN1,PTPN11,TGFBR2,TGFB2,TGFBR1,FGFR1,FAM58A,NEK1,ZEB2
GO:0060043	regulation of cardiac muscle cell proliferation	5	39	13	0.00877	9606.ENSP00000351905,9606.ENSP00000364133,9606.ENSP00000371790,9606.ENSP00000393312,9606.ENSP00000410294	TGFBR2,TGFBR1,FGF9,FGFR1,FGFR2
GO:0003281	ventricular septum development	6	70	112	0.00918	9606.ENSP00000245451,9606.ENSP00000288840,9606.ENSP00000351905,9606.ENSP00000355896,9606.ENSP00000364133,9606.ENSP00000410294	BMP4,SMAD6,TGFBR2,TGFB2,TGFBR1,FGFR2
GO:0030512	negative regulation of transforming growth factor beta receptor signaling pathway	6	70	112	0.00918	9606.ENSP00000288840,9606.ENSP00000325527,9606.ENSP00000332973,9606.ENSP00000351905,9606.ENSP00000364133,9606.ENSP00000367797	SMAD6,FBN1,SMAD3,TGFBR2,TGFBR1,SKI
GO:0043085	positive regulation of catalytic activity	24	1381	43	0.00918	9606.ENSP00000245451,9606.ENSP00000256078,9606.ENSP00000264657,9606.ENSP00000264664,9606.ENSP00000265471,9606.ENSP00000277120,9606.ENSP00000288602,9606.ENSP00000309714,9606.ENSP00000314444,9606.ENSP00000325527,9606.ENSP00000332973,9606.ENSP00000339824,9606.ENSP00000340944,9606.ENSP00000349313,9606.ENSP00000351905,9606.ENSP00000355896,9606.ENSP00000360141,9606.ENSP00000364133,9606.ENSP00000393312,…	BMP4,KRAS,STAT3,FGF10,B3GAT3,NTRK2,BRAF,SH3PXD2B,WDR35,FBN1,SMAD3,FGFR3,PTPN11,NHEJ1,TGFBR2,TGFB2,GNAS,TGFBR1,FGFR1,FAM58A,FGFR2,POR,NEK1,ZEB2
GO:0008283	cell population proliferation	16	676	56	0.0093	9606.ENSP00000242261,9606.ENSP00000245451,9606.ENSP00000263083,9606.ENSP00000264657,9606.ENSP00000264664,9606.ENSP00000295731,9606.ENSP00000303058,9606.ENSP00000304502,9606.ENSP00000339824,9606.ENSP00000355896,9606.ENSP00000367797,9606.ENSP00000372170,9606.ENSP00000379258,9606.ENSP00000393312,9606.ENSP00000410294,9606.ENSP00000454157	TWIST1,BMP4,DPH1,STAT3,FGF10,IHH,CEP120,SIX2,FGFR3,TGFB2,SKI,MSX1,GLI3,FGFR1,FGFR2,ZEB2
GO:0035735	intraciliary transport involved in cilium assembly	5	40	128	0.00961	9606.ENSP00000238628,9606.ENSP00000296266,9606.ENSP00000314444,9606.ENSP00000382717,9606.ENSP00000406012	IFT43,IFT122,WDR35,WDR19,IFT140
GO:0006464	cellular protein modification process	39	2999	3	0.00992	9606.ENSP00000204961,9606.ENSP00000220562,9606.ENSP00000245451,9606.ENSP00000256078,9606.ENSP00000262238,9606.ENSP00000263083,9606.ENSP00000264664,9606.ENSP00000265471,9606.ENSP00000268035,9606.ENSP00000277120,9606.ENSP00000287239,9606.ENSP00000288602,9606.ENSP00000301067,9606.ENSP00000306999,9606.ENSP00000316512,9606.ENSP00000322323,9606.ENSP00000323696,9606.ENSP00000325527,9606.ENSP00000327801,…	EFNB1,EXTL3,BMP4,KRAS,YY1,DPH1,FGF10,B3GAT3,IGF1R,NTRK2,KAT6B,BRAF,KMT2D,ESCO2,TLK2,FAM20C,CRTAP,FBN1,P4HB,SMAD3,FGFR3,HUWE1,PTPN11,TGFBR2,TGFB2,MED12,TGFBR1,ASXL1,PHEX,CWC27,FGF9,PPP3CA,PPP1CB,KAT6A,FGFR1,FGFR2,POR,NEK1,MYH3
GO:0001942	hair follicle development	6	72	111	10	9606.ENSP00000249373,9606.ENSP00000264664,9606.ENSP00000332744,9606.ENSP00000355896,9606.ENSP00000360141,9606.ENSP00000410294	SMO,FGF10,ALX4,TGFB2,GNAS,FGFR2
GO:0002076	osteoblast development	4	18	153	10	9606.ENSP00000239243,9606.ENSP00000294304,9606.ENSP00000332973,9606.ENSP00000360493	MSX2,LRP5,SMAD3,RUNX2
GO:0003180	aortic valve morphogenesis	4	18	153	10	9606.ENSP00000242261,9606.ENSP00000245451,9606.ENSP00000254958,9606.ENSP00000288840	TWIST1,BMP4,JAG1,SMAD6
GO:0009725	response to hormone	18	854	51	11	9606.ENSP00000239243,9606.ENSP00000245451,9606.ENSP00000256078,9606.ENSP00000262238,9606.ENSP00000264657,9606.ENSP00000264664,9606.ENSP00000268035,9606.ENSP00000294304,9606.ENSP00000295731,9606.ENSP00000325527,9606.ENSP00000340944,9606.ENSP00000351905,9606.ENSP00000355896,9606.ENSP00000360141,9606.ENSP00000363193,9606.ENSP00000363973,9606.ENSP00000368682,9606.ENSP00000419970	MSX2,BMP4,KRAS,YY1,STAT3,FGF10,IGF1R,LRP5,IHH,FBN1,PTPN11,TGFBR2,TGFB2,GNAS,MED12,ALPL,PHEX,POR
GO:0046822	regulation of nucleocytoplasmic transport	7	113	98	12	9606.ENSP00000245451,9606.ENSP00000249373,9606.ENSP00000282928,9606.ENSP00000332973,9606.ENSP00000340944,9606.ENSP00000379258,9606.ENSP00000417610	BMP4,SMO,ZIC1,SMAD3,PTPN11,GLI3,RAB23
GO:0035050	embryonic heart tube development	6	76	109	13	9606.ENSP00000249373,9606.ENSP00000251268,9606.ENSP00000295731,9606.ENSP00000296266,9606.ENSP00000332973,9606.ENSP00000351905	SMO,MEGF8,IHH,IFT122,SMAD3,TGFBR2
GO:0051101	regulation of DNA binding	7	116	97	13	9606.ENSP00000239243,9606.ENSP00000242261,9606.ENSP00000249373,9606.ENSP00000277225,9606.ENSP00000282516,9606.ENSP00000367797,9606.ENSP00000372170	MSX2,TWIST1,SMO,ZNF462,NIPBL,SKI,MSX1
GO:0051726	regulation of cell cycle	21	1129	46	13	9606.ENSP00000239243,9606.ENSP00000245451,9606.ENSP00000264657,9606.ENSP00000264664,9606.ENSP00000294304,9606.ENSP00000303058,9606.ENSP00000307143,9606.ENSP00000317902,9606.ENSP00000332973,9606.ENSP00000340944,9606.ENSP00000342924,9606.ENSP00000348984,9606.ENSP00000355896,9606.ENSP00000364133,9606.ENSP00000372170,9606.ENSP00000393312,9606.ENSP00000402949,9606.ENSP00000405726,9606.ENSP00000410294,…	MSX2,BMP4,STAT3,FGF10,LRP5,CEP120,DONSON,CEP57,SMAD3,PTPN11,MCPH1,SON,TGFB2,TGFBR1,MSX1,FGFR1,FAM58A,CDC45,FGFR2,CDKN1C,NEK1
GO:0060412	ventricular septum morphogenesis	5	43	125	13	9606.ENSP00000245451,9606.ENSP00000351905,9606.ENSP00000355896,9606.ENSP00000364133,9606.ENSP00000410294	BMP4,TGFBR2,TGFB2,TGFBR1,FGFR2
GO:0061005	cell differentiation involved in kidney development	5	43	125	13	9606.ENSP00000245451,9606.ENSP00000249373,9606.ENSP00000254958,9606.ENSP00000304502,9606.ENSP00000379258	BMP4,SMO,JAG1,SIX2,GLI3
GO:1901576	organic substance biosynthetic process	52	4656	24	13	9606.ENSP00000220562,9606.ENSP00000222329,9606.ENSP00000239243,9606.ENSP00000242261,9606.ENSP00000262238,9606.ENSP00000262644,9606.ENSP00000264657,9606.ENSP00000264664,9606.ENSP00000265471,9606.ENSP00000277225,9606.ENSP00000282516,9606.ENSP00000282928,9606.ENSP00000287239,9606.ENSP00000288840,9606.ENSP00000301067,9606.ENSP00000304502,9606.ENSP00000304956,9606.ENSP00000307143,9606.ENSP00000332744,…	EXTL3,ERF,MSX2,TWIST1,YY1,IMPAD1,STAT3,FGF10,B3GAT3,ZNF462,NIPBL,ZIC1,KAT6B,SMAD6,KMT2D,SIX2,MN1,DONSON,ALX4,SMAD3,FGFR3,PTPN11,LMX1B,GTF2E2,TCF20,TGFB2,ALX3,FLNA,NFIA,RUNX2,ORC1,MED12,ASXL1,HNRNPK,PSAT1,SKI,GLIS3,FGF9,MSX1,TFAP2B,IRX5,GLI3,SOX6,KAT6A,TCF12,FGFR1,CDC45,FGFR2,FAM111A,DPF2,ZEB2,RECQL4
GO:1905007	positive regulation of epithelial to mesenchymal transition involved in endocardial cushion formation	3	5	197	13	9606.ENSP00000351905,9606.ENSP00000355896,9606.ENSP00000364133	TGFBR2,TGFB2,TGFBR1
GO:2000147	positive regulation of cell motility	13	469	63	13	9606.ENSP00000242261,9606.ENSP00000245451,9606.ENSP00000264664,9606.ENSP00000268035,9606.ENSP00000282516,9606.ENSP00000332973,9606.ENSP00000351905,9606.ENSP00000355896,9606.ENSP00000358866,9606.ENSP00000364133,9606.ENSP00000371790,9606.ENSP00000393312,9606.ENSP00000404464	TWIST1,BMP4,FGF10,IGF1R,NIPBL,SMAD3,TGFBR2,TGFB2,FLNA,TGFBR1,FGF9,FGFR1,CCBE1
GO:0006366	transcription by RNA polymerase II	17	784	52	14	9606.ENSP00000264657,9606.ENSP00000282928,9606.ENSP00000304502,9606.ENSP00000332744,9606.ENSP00000332973,9606.ENSP00000348168,9606.ENSP00000358866,9606.ENSP00000360231,9606.ENSP00000360493,9606.ENSP00000363193,9606.ENSP00000365439,9606.ENSP00000371398,9606.ENSP00000372170,9606.ENSP00000377265,9606.ENSP00000379258,9606.ENSP00000388940,9606.ENSP00000454157	STAT3,ZIC1,SIX2,ALX4,SMAD3,GTF2E2,FLNA,NFIA,RUNX2,MED12,HNRNPK,GLIS3,MSX1,TFAP2B,GLI3,TCF12,ZEB2
GO:0034504	protein localization to nucleus	8	164	88	14	9606.ENSP00000245451,9606.ENSP00000249373,9606.ENSP00000264657,9606.ENSP00000304502,9606.ENSP00000317902,9606.ENSP00000371790,9606.ENSP00000372170,9606.ENSP00000378323	BMP4,SMO,STAT3,SIX2,CEP57,FGF9,MSX1,PPP3CA
GO:0045668	negative regulation of osteoblast differentiation	5	44	124	14	9606.ENSP00000242261,9606.ENSP00000288840,9606.ENSP00000294304,9606.ENSP00000332973,9606.ENSP00000367797	TWIST1,SMAD6,LRP5,SMAD3,SKI
GO:0045859	regulation of protein kinase activity	17	788	52	14	9606.ENSP00000245451,9606.ENSP00000256078,9606.ENSP00000264664,9606.ENSP00000268035,9606.ENSP00000277120,9606.ENSP00000288602,9606.ENSP00000294304,9606.ENSP00000325527,9606.ENSP00000340944,9606.ENSP00000351905,9606.ENSP00000355896,9606.ENSP00000364133,9606.ENSP00000393312,9606.ENSP00000402949,9606.ENSP00000413720,9606.ENSP00000424757,9606.ENSP00000454157	BMP4,KRAS,FGF10,IGF1R,NTRK2,BRAF,LRP5,FBN1,PTPN11,TGFBR2,TGFB2,TGFBR1,FGFR1,FAM58A,CDKN1C,NEK1,ZEB2
GO:0060425	lung morphogenesis	5	44	124	14	9606.ENSP00000245451,9606.ENSP00000256078,9606.ENSP00000264664,9606.ENSP00000351905,9606.ENSP00000410294	BMP4,KRAS,FGF10,TGFBR2,FGFR2
GO:1901700	response to oxygen-containing compound	24	1427	41	14	9606.ENSP00000001146,9606.ENSP00000239243,9606.ENSP00000249373,9606.ENSP00000254958,9606.ENSP00000262238,9606.ENSP00000264657,9606.ENSP00000264664,9606.ENSP00000268035,9606.ENSP00000277120,9606.ENSP00000283285,9606.ENSP00000294304,9606.ENSP00000295731,9606.ENSP00000314444,9606.ENSP00000325527,9606.ENSP00000351905,9606.ENSP00000355896,9606.ENSP00000360141,9606.ENSP00000363973,9606.ENSP00000364133,…	CYP26B1,MSX2,SMO,JAG1,YY1,STAT3,FGF10,IGF1R,NTRK2,CD96,LRP5,IHH,WDR35,FBN1,TGFBR2,TGFB2,GNAS,ALPL,TGFBR1,ASXL1,PHEX,PPP3CA,FGFR2,POR
GO:0044782	cilium organization	11	339	7	15	9606.ENSP00000238628,9606.ENSP00000255674,9606.ENSP00000296266,9606.ENSP00000314444,9606.ENSP00000317902,9606.ENSP00000358866,9606.ENSP00000382717,9606.ENSP00000406012,9606.ENSP00000417610,9606.ENSP00000424757,9606.ENSP00000440638	IFT43,RTTN,IFT122,WDR35,CEP57,FLNA,WDR19,IFT140,RAB23,NEK1,TMEM216
GO:0048608	reproductive structure development	12	405	66	15	9606.ENSP00000245451,9606.ENSP00000264664,9606.ENSP00000282516,9606.ENSP00000340944,9606.ENSP00000355896,9606.ENSP00000358866,9606.ENSP00000364133,9606.ENSP00000371790,9606.ENSP00000378132,9606.ENSP00000379258,9606.ENSP00000382717,9606.ENSP00000410294	BMP4,FGF10,NIPBL,PTPN11,TGFB2,FLNA,TGFBR1,FGF9,IRX5,GLI3,WDR19,FGFR2
GO:0048639	positive regulation of developmental growth	8	165	87	15	9606.ENSP00000249373,9606.ENSP00000251268,9606.ENSP00000282516,9606.ENSP00000309714,9606.ENSP00000351905,9606.ENSP00000371790,9606.ENSP00000393312,9606.ENSP00000410294	SMO,MEGF8,NIPBL,SH3PXD2B,TGFBR2,FGF9,FGFR1,FGFR2
GO:0031401	positive regulation of protein modification process	21	1149	45	16	9606.ENSP00000245451,9606.ENSP00000256078,9606.ENSP00000264657,9606.ENSP00000264664,9606.ENSP00000277120,9606.ENSP00000282516,9606.ENSP00000288602,9606.ENSP00000325527,9606.ENSP00000339824,9606.ENSP00000340944,9606.ENSP00000351905,9606.ENSP00000355896,9606.ENSP00000363492,9606.ENSP00000364133,9606.ENSP00000370698,9606.ENSP00000371790,9606.ENSP00000393312,9606.ENSP00000402949,9606.ENSP00000410294,…	BMP4,KRAS,STAT3,FGF10,NTRK2,NIPBL,BRAF,FBN1,FGFR3,PTPN11,TGFBR2,TGFB2,GDF5,TGFBR1,IL6ST,FGF9,FGFR1,FAM58A,FGFR2,NEK1,ZEB2
GO:0045598	regulation of fat cell differentiation	7	120	95	16	9606.ENSP00000239243,9606.ENSP00000254958,9606.ENSP00000294304,9606.ENSP00000309714,9606.ENSP00000332973,9606.ENSP00000364839,9606.ENSP00000418823	MSX2,JAG1,LRP5,SH3PXD2B,SMAD3,ASXL1,FTO
GO:0048708	astrocyte differentiation	5	46	122	16	9606.ENSP00000249373,9606.ENSP00000256078,9606.ENSP00000264657,9606.ENSP00000340944,9606.ENSP00000379644	SMO,KRAS,STAT3,PTPN11,SOX6
GO:0061053	somite development	6	79	107	16	9606.ENSP00000249373,9606.ENSP00000295731,9606.ENSP00000332973,9606.ENSP00000363193,9606.ENSP00000382717,9606.ENSP00000454157	SMO,IHH,SMAD3,MED12,WDR19,ZEB2
GO:0031214	biomineral tissue development	6	80	106	17	9606.ENSP00000239243,9606.ENSP00000322323,9606.ENSP00000339824,9606.ENSP00000363973,9606.ENSP00000368682,9606.ENSP00000410294	MSX2,FAM20C,FGFR3,ALPL,PHEX,FGFR2
GO:0048871	multicellular organismal homeostasis	10	283	74	17	9606.ENSP00000001146,9606.ENSP00000249373,9606.ENSP00000256078,9606.ENSP00000264657,9606.ENSP00000271651,9606.ENSP00000295731,9606.ENSP00000340944,9606.ENSP00000360141,9606.ENSP00000377265,9606.ENSP00000418823	CYP26B1,SMO,KRAS,STAT3,CTSK,IHH,PTPN11,GNAS,TFAP2B,FTO
GO:0050680	negative regulation of epithelial cell proliferation	7	122	95	17	9606.ENSP00000245451,9606.ENSP00000296266,9606.ENSP00000355896,9606.ENSP00000363492,9606.ENSP00000364133,9606.ENSP00000410294,9606.ENSP00000413720	BMP4,IFT122,TGFB2,GDF5,TGFBR1,FGFR2,CDKN1C
GO:0002063	chondrocyte development	4	22	145	18	9606.ENSP00000239243,9606.ENSP00000262644,9606.ENSP00000351905,9606.ENSP00000360493	MSX2,IMPAD1,TGFBR2,RUNX2
GO:0003181	atrioventricular valve morphogenesis	4	22	145	18	9606.ENSP00000242261,9606.ENSP00000288840,9606.ENSP00000351905,9606.ENSP00000355896	TWIST1,SMAD6,TGFBR2,TGFB2
GO:0006928	movement of cell or subcellular component	23	1355	42	18	9606.ENSP00000204961,9606.ENSP00000238628,9606.ENSP00000239243,9606.ENSP00000242261,9606.ENSP00000249373,9606.ENSP00000251268,9606.ENSP00000264664,9606.ENSP00000277120,9606.ENSP00000294304,9606.ENSP00000296266,9606.ENSP00000304502,9606.ENSP00000314444,9606.ENSP00000340944,9606.ENSP00000355896,9606.ENSP00000358866,9606.ENSP00000364133,9606.ENSP00000367797,9606.ENSP00000379258,9606.ENSP00000382717,…	EFNB1,IFT43,MSX2,TWIST1,SMO,MEGF8,FGF10,NTRK2,LRP5,IFT122,SIX2,WDR35,PTPN11,TGFB2,FLNA,TGFBR1,SKI,GLI3,WDR19,FGFR1,IFT140,ZEB2,MYH3
GO:0019538	protein metabolic process	48	4194	25	18	9606.ENSP00000204961,9606.ENSP00000220562,9606.ENSP00000245451,9606.ENSP00000256078,9606.ENSP00000262238,9606.ENSP00000262644,9606.ENSP00000263083,9606.ENSP00000264664,9606.ENSP00000265471,9606.ENSP00000268035,9606.ENSP00000271651,9606.ENSP00000277120,9606.ENSP00000287239,9606.ENSP00000288602,9606.ENSP00000295731,9606.ENSP00000296280,9606.ENSP00000299314,9606.ENSP00000301067,9606.ENSP00000306999,…	EFNB1,EXTL3,BMP4,KRAS,YY1,IMPAD1,DPH1,FGF10,B3GAT3,IGF1R,CTSK,NTRK2,KAT6B,BRAF,IHH,MASP1,GNPTAB,KMT2D,ESCO2,TLK2,FAM20C,CRTAP,FBN1,P4HB,COLEC10,SMAD3,FGFR3,HUWE1,PTPN11,TGFBR2,TGFB2,ADAMTSL4,MED12,TGFBR1,ASXL1,PHEX,CWC27,FGF9,PPP3CA,PPP1CB,GLI3,KAT6A,FGFR1,FGFR2,COLEC11,POR,NEK1,MYH3
GO:0061311	cell surface receptor signaling pathway involved in heart development	4	22	145	18	9606.ENSP00000239243,9606.ENSP00000245451,9606.ENSP00000254958,9606.ENSP00000372170	MSX2,BMP4,JAG1,MSX1
GO:0061312	BMP signaling pathway involved in heart development	3	6	189	18	9606.ENSP00000239243,9606.ENSP00000245451,9606.ENSP00000372170	MSX2,BMP4,MSX1
GO:0019438	aromatic compound biosynthetic process	39	3100	29	19	9606.ENSP00000222329,9606.ENSP00000239243,9606.ENSP00000242261,9606.ENSP00000262238,9606.ENSP00000264657,9606.ENSP00000277225,9606.ENSP00000282516,9606.ENSP00000282928,9606.ENSP00000287239,9606.ENSP00000288840,9606.ENSP00000301067,9606.ENSP00000304502,9606.ENSP00000304956,9606.ENSP00000332744,9606.ENSP00000332973,9606.ENSP00000347684,9606.ENSP00000348168,9606.ENSP00000352463,9606.ENSP00000355896,…	ERF,MSX2,TWIST1,YY1,STAT3,ZNF462,NIPBL,ZIC1,KAT6B,SMAD6,KMT2D,SIX2,MN1,ALX4,SMAD3,LMX1B,GTF2E2,TCF20,TGFB2,ALX3,FLNA,NFIA,RUNX2,MED12,ASXL1,HNRNPK,PSAT1,SKI,GLIS3,MSX1,TFAP2B,IRX5,GLI3,SOX6,KAT6A,TCF12,FGFR1,DPF2,ZEB2
GO:0003231	cardiac ventricle development	7	125	94	20	9606.ENSP00000245451,9606.ENSP00000254958,9606.ENSP00000288840,9606.ENSP00000351905,9606.ENSP00000355896,9606.ENSP00000364133,9606.ENSP00000410294	BMP4,JAG1,SMAD6,TGFBR2,TGFB2,TGFBR1,FGFR2
GO:0034641	cellular nitrogen compound metabolic process	55	5126	22	20	9606.ENSP00000222329,9606.ENSP00000239243,9606.ENSP00000242261,9606.ENSP00000262238,9606.ENSP00000262644,9606.ENSP00000264657,9606.ENSP00000277225,9606.ENSP00000282516,9606.ENSP00000282928,9606.ENSP00000287239,9606.ENSP00000288840,9606.ENSP00000301067,9606.ENSP00000304502,9606.ENSP00000304956,9606.ENSP00000306999,9606.ENSP00000307143,9606.ENSP00000322323,9606.ENSP00000332744,9606.ENSP00000332973,…	ERF,MSX2,TWIST1,YY1,IMPAD1,STAT3,ZNF462,NIPBL,ZIC1,KAT6B,SMAD6,KMT2D,SIX2,MN1,ESCO2,DONSON,FAM20C,ALX4,SMAD3,HUWE1,LMX1B,GTF2E2,SON,NHEJ1,TCF20,ALX3,FLNA,GNAS,NFIA,RUNX2,ORC1,MED12,ASXL1,HNRNPK,PSAT1,SKI,CWC27,GLIS3,MSX1,TFAP2B,IRX5,GLI3,SOX6,KAT6A,TCF12,FGFR1,CDC45,RAB23,FTO,POR,FAM111A,DPF2,ZEB2,MYH3,RECQL4
GO:0050767	regulation of neurogenesis	16	730	53	20	9606.ENSP00000245451,9606.ENSP00000249373,9606.ENSP00000251268,9606.ENSP00000254958,9606.ENSP00000264657,9606.ENSP00000277120,9606.ENSP00000282516,9606.ENSP00000358866,9606.ENSP00000363492,9606.ENSP00000367797,9606.ENSP00000370698,9606.ENSP00000378323,9606.ENSP00000379258,9606.ENSP00000388940,9606.ENSP00000393312,9606.ENSP00000454157	BMP4,SMO,MEGF8,JAG1,STAT3,NTRK2,NIPBL,FLNA,GDF5,SKI,IL6ST,PPP3CA,GLI3,TCF12,FGFR1,ZEB2
GO:0034613	cellular protein localization	23	1367	41	21	9606.ENSP00000238628,9606.ENSP00000245451,9606.ENSP00000249373,9606.ENSP00000264657,9606.ENSP00000264664,9606.ENSP00000280551,9606.ENSP00000282516,9606.ENSP00000288602,9606.ENSP00000296266,9606.ENSP00000299314,9606.ENSP00000304502,9606.ENSP00000306999,9606.ENSP00000309714,9606.ENSP00000314444,9606.ENSP00000317902,9606.ENSP00000337850,9606.ENSP00000342924,9606.ENSP00000358866,9606.ENSP00000371790,…	IFT43,BMP4,SMO,STAT3,FGF10,SEC24D,NIPBL,BRAF,IFT122,GNPTAB,SIX2,ESCO2,SH3PXD2B,WDR35,CEP57,KPTN,MCPH1,FLNA,FGF9,MSX1,PPP3CA,WDR19,IFT140
GO:0050769	positive regulation of neurogenesis	12	425	64	21	9606.ENSP00000245451,9606.ENSP00000249373,9606.ENSP00000251268,9606.ENSP00000277120,9606.ENSP00000282516,9606.ENSP00000358866,9606.ENSP00000363492,9606.ENSP00000370698,9606.ENSP00000379258,9606.ENSP00000388940,9606.ENSP00000393312,9606.ENSP00000454157	BMP4,SMO,MEGF8,NTRK2,NIPBL,FLNA,GDF5,IL6ST,GLI3,TCF12,FGFR1,ZEB2
GO:0051098	regulation of binding	11	356	68	21	9606.ENSP00000239243,9606.ENSP00000242261,9606.ENSP00000245451,9606.ENSP00000249373,9606.ENSP00000277225,9606.ENSP00000282516,9606.ENSP00000332973,9606.ENSP00000364133,9606.ENSP00000367797,9606.ENSP00000372170,9606.ENSP00000378323	MSX2,TWIST1,BMP4,SMO,ZNF462,NIPBL,SMAD3,TGFBR1,SKI,MSX1,PPP3CA
GO:0051960	regulation of nervous system development	17	817	51	21	9606.ENSP00000245451,9606.ENSP00000249373,9606.ENSP00000251268,9606.ENSP00000254958,9606.ENSP00000264657,9606.ENSP00000277120,9606.ENSP00000282516,9606.ENSP00000296266,9606.ENSP00000358866,9606.ENSP00000363492,9606.ENSP00000367797,9606.ENSP00000370698,9606.ENSP00000378323,9606.ENSP00000379258,9606.ENSP00000388940,9606.ENSP00000393312,9606.ENSP00000454157	BMP4,SMO,MEGF8,JAG1,STAT3,NTRK2,NIPBL,IFT122,FLNA,GDF5,SKI,IL6ST,PPP3CA,GLI3,TCF12,FGFR1,ZEB2
GO:0001657	ureteric bud development	6	86	103	23	9606.ENSP00000245451,9606.ENSP00000288840,9606.ENSP00000332973,9606.ENSP00000379258,9606.ENSP00000393312,9606.ENSP00000410294	BMP4,SMAD6,SMAD3,GLI3,FGFR1,FGFR2
GO:0060449	bud elongation involved in lung branching	3	7	182	24	9606.ENSP00000245451,9606.ENSP00000264664,9606.ENSP00000410294	BMP4,FGF10,FGFR2
GO:0060831	smoothened signaling pathway involved in dorsal/ventral neural tube patterning	3	7	182	24	9606.ENSP00000296266,9606.ENSP00000379258,9606.ENSP00000382717	IFT122,GLI3,WDR19
GO:1905330	regulation of morphogenesis of an epithelium	7	130	92	24	9606.ENSP00000245451,9606.ENSP00000249373,9606.ENSP00000264664,9606.ENSP00000304502,9606.ENSP00000363193,9606.ENSP00000393312,9606.ENSP00000410294	BMP4,SMO,FGF10,SIX2,MED12,FGFR1,FGFR2
GO:0021537	telencephalon development	9	237	77	25	9606.ENSP00000245451,9606.ENSP00000249373,9606.ENSP00000277120,9606.ENSP00000303058,9606.ENSP00000342924,9606.ENSP00000358866,9606.ENSP00000367797,9606.ENSP00000379258,9606.ENSP00000454157	BMP4,SMO,NTRK2,CEP120,MCPH1,FLNA,SKI,GLI3,ZEB2
GO:0051247	positive regulation of protein metabolic process	25	1587	39	25	9606.ENSP00000245451,9606.ENSP00000256078,9606.ENSP00000264657,9606.ENSP00000264664,9606.ENSP00000277120,9606.ENSP00000282516,9606.ENSP00000288602,9606.ENSP00000314444,9606.ENSP00000325527,9606.ENSP00000332973,9606.ENSP00000339824,9606.ENSP00000340944,9606.ENSP00000351905,9606.ENSP00000355896,9606.ENSP00000363492,9606.ENSP00000364133,9606.ENSP00000365439,9606.ENSP00000370698,9606.ENSP00000371790,…	BMP4,KRAS,STAT3,FGF10,NTRK2,NIPBL,BRAF,WDR35,FBN1,SMAD3,FGFR3,PTPN11,TGFBR2,TGFB2,GDF5,TGFBR1,HNRNPK,IL6ST,FGF9,FGFR1,FAM58A,CCBE1,FGFR2,NEK1,ZEB2
GO:0002682	regulation of immune system process	23	1391	41	26	9606.ENSP00000001146,9606.ENSP00000204961,9606.ENSP00000245451,9606.ENSP00000254958,9606.ENSP00000256078,9606.ENSP00000264657,9606.ENSP00000264664,9606.ENSP00000283285,9606.ENSP00000295731,9606.ENSP00000296280,9606.ENSP00000301067,9606.ENSP00000325527,9606.ENSP00000332723,9606.ENSP00000332973,9606.ENSP00000340944,9606.ENSP00000351905,9606.ENSP00000355896,9606.ENSP00000360141,9606.ENSP00000370698,…	CYP26B1,EFNB1,BMP4,JAG1,KRAS,STAT3,FGF10,CD96,IHH,MASP1,KMT2D,FBN1,COLEC10,SMAD3,PTPN11,TGFBR2,TGFB2,GNAS,IL6ST,PPP3CA,GLI3,TCF12,COLEC11
GO:1902895	positive regulation of pri-miRNA transcription by RNA polymerase II	4	25	139	27	9606.ENSP00000264657,9606.ENSP00000288840,9606.ENSP00000332973,9606.ENSP00000355896	STAT3,SMAD6,SMAD3,TGFB2
GO:0032270	positive regulation of cellular protein metabolic process	24	1496	39	28	9606.ENSP00000245451,9606.ENSP00000256078,9606.ENSP00000264657,9606.ENSP00000264664,9606.ENSP00000277120,9606.ENSP00000282516,9606.ENSP00000288602,9606.ENSP00000314444,9606.ENSP00000325527,9606.ENSP00000332973,9606.ENSP00000339824,9606.ENSP00000340944,9606.ENSP00000351905,9606.ENSP00000355896,9606.ENSP00000363492,9606.ENSP00000364133,9606.ENSP00000370698,9606.ENSP00000371790,9606.ENSP00000393312,…	BMP4,KRAS,STAT3,FGF10,NTRK2,NIPBL,BRAF,WDR35,FBN1,SMAD3,FGFR3,PTPN11,TGFBR2,TGFB2,GDF5,TGFBR1,IL6ST,FGF9,FGFR1,FAM58A,CCBE1,FGFR2,NEK1,ZEB2
GO:0035019	somatic stem cell population maintenance	5	53	116	28	9606.ENSP00000264657,9606.ENSP00000264664,9606.ENSP00000294304,9606.ENSP00000304502,9606.ENSP00000367797	STAT3,FGF10,LRP5,SIX2,SKI
GO:0043410	positive regulation of MAPK cascade	13	512	59	28	9606.ENSP00000245451,9606.ENSP00000256078,9606.ENSP00000264664,9606.ENSP00000277120,9606.ENSP00000288602,9606.ENSP00000339824,9606.ENSP00000340944,9606.ENSP00000355896,9606.ENSP00000364133,9606.ENSP00000371790,9606.ENSP00000393312,9606.ENSP00000410294,9606.ENSP00000454157	BMP4,KRAS,FGF10,NTRK2,BRAF,FGFR3,PTPN11,TGFB2,TGFBR1,FGF9,FGFR1,FGFR2,ZEB2
GO:0002065	columnar/cuboidal epithelial cell differentiation	6	91	101	30	9606.ENSP00000245451,9606.ENSP00000249373,9606.ENSP00000254958,9606.ENSP00000322323,9606.ENSP00000393312,9606.ENSP00000410294	BMP4,SMO,JAG1,FAM20C,FGFR1,FGFR2
GO:0031069	hair follicle morphogenesis	4	26	137	31	9606.ENSP00000249373,9606.ENSP00000264664,9606.ENSP00000355896,9606.ENSP00000410294	SMO,FGF10,TGFB2,FGFR2
GO:0060284	regulation of cell development	17	846	49	31	9606.ENSP00000245451,9606.ENSP00000249373,9606.ENSP00000251268,9606.ENSP00000254958,9606.ENSP00000264657,9606.ENSP00000277120,9606.ENSP00000282516,9606.ENSP00000325527,9606.ENSP00000358866,9606.ENSP00000363492,9606.ENSP00000367797,9606.ENSP00000370698,9606.ENSP00000378323,9606.ENSP00000379258,9606.ENSP00000388940,9606.ENSP00000393312,9606.ENSP00000454157	BMP4,SMO,MEGF8,JAG1,STAT3,NTRK2,NIPBL,FBN1,FLNA,GDF5,SKI,IL6ST,PPP3CA,GLI3,TCF12,FGFR1,ZEB2
GO:0060441	epithelial tube branching involved in lung morphogenesis	4	26	137	31	9606.ENSP00000245451,9606.ENSP00000256078,9606.ENSP00000264664,9606.ENSP00000410294	BMP4,KRAS,FGF10,FGFR2
GO:0003337	mesenchymal to epithelial transition involved in metanephros morphogenesis	3	8	176	32	9606.ENSP00000245451,9606.ENSP00000249373,9606.ENSP00000304502	BMP4,SMO,SIX2
GO:0045787	positive regulation of cell cycle	11	376	65	32	9606.ENSP00000239243,9606.ENSP00000264664,9606.ENSP00000294304,9606.ENSP00000303058,9606.ENSP00000340944,9606.ENSP00000355896,9606.ENSP00000372170,9606.ENSP00000393312,9606.ENSP00000402949,9606.ENSP00000405726,9606.ENSP00000410294	MSX2,FGF10,LRP5,CEP120,PTPN11,TGFB2,MSX1,FGFR1,FAM58A,CDC45,FGFR2
GO:0060484	lung-associated mesenchyme development	3	8	176	32	9606.ENSP00000371790,9606.ENSP00000393312,9606.ENSP00000410294	FGF9,FGFR1,FGFR2
GO:0003401	axis elongation	4	27	136	35	9606.ENSP00000245451,9606.ENSP00000264664,9606.ENSP00000363193,9606.ENSP00000410294	BMP4,FGF10,MED12,FGFR2
GO:0048771	tissue remodeling	6	94	99	35	9606.ENSP00000254958,9606.ENSP00000264664,9606.ENSP00000271651,9606.ENSP00000294304,9606.ENSP00000295731,9606.ENSP00000363492	JAG1,FGF10,CTSK,LRP5,IHH,GDF5
GO:0030335	positive regulation of cell migration	12	452	61	36	9606.ENSP00000245451,9606.ENSP00000264664,9606.ENSP00000268035,9606.ENSP00000282516,9606.ENSP00000332973,9606.ENSP00000351905,9606.ENSP00000355896,9606.ENSP00000358866,9606.ENSP00000364133,9606.ENSP00000371790,9606.ENSP00000393312,9606.ENSP00000404464	BMP4,FGF10,IGF1R,NIPBL,SMAD3,TGFBR2,TGFB2,FLNA,TGFBR1,FGF9,FGFR1,CCBE1
GO:0007548	sex differentiation	9	252	74	38	9606.ENSP00000264664,9606.ENSP00000282516,9606.ENSP00000340944,9606.ENSP00000355896,9606.ENSP00000358866,9606.ENSP00000364133,9606.ENSP00000371790,9606.ENSP00000378132,9606.ENSP00000382717	FGF10,NIPBL,PTPN11,TGFB2,FLNA,TGFBR1,FGF9,IRX5,WDR19
GO:0003338	metanephros morphogenesis	4	28	134	39	9606.ENSP00000245451,9606.ENSP00000249373,9606.ENSP00000264664,9606.ENSP00000304502	BMP4,SMO,FGF10,SIX2
GO:0007435	salivary gland morphogenesis	4	28	134	39	9606.ENSP00000264664,9606.ENSP00000355896,9606.ENSP00000393312,9606.ENSP00000410294	FGF10,TGFB2,FGFR1,FGFR2
GO:0016310	phosphorylation	21	1236	42	39	9606.ENSP00000204961,9606.ENSP00000245451,9606.ENSP00000256078,9606.ENSP00000262644,9606.ENSP00000264657,9606.ENSP00000264664,9606.ENSP00000268035,9606.ENSP00000277120,9606.ENSP00000288602,9606.ENSP00000299314,9606.ENSP00000316512,9606.ENSP00000322323,9606.ENSP00000339824,9606.ENSP00000340944,9606.ENSP00000351905,9606.ENSP00000355896,9606.ENSP00000364133,9606.ENSP00000371790,9606.ENSP00000393312,…	EFNB1,BMP4,KRAS,IMPAD1,STAT3,FGF10,IGF1R,NTRK2,BRAF,GNPTAB,TLK2,FAM20C,FGFR3,PTPN11,TGFBR2,TGFB2,TGFBR1,FGF9,FGFR1,FGFR2,NEK1
GO:0018130	heterocycle biosynthetic process	38	3095	28	39	9606.ENSP00000222329,9606.ENSP00000239243,9606.ENSP00000242261,9606.ENSP00000262238,9606.ENSP00000264657,9606.ENSP00000277225,9606.ENSP00000282516,9606.ENSP00000282928,9606.ENSP00000287239,9606.ENSP00000288840,9606.ENSP00000301067,9606.ENSP00000304502,9606.ENSP00000304956,9606.ENSP00000332744,9606.ENSP00000332973,9606.ENSP00000347684,9606.ENSP00000348168,9606.ENSP00000352463,9606.ENSP00000358807,…	ERF,MSX2,TWIST1,YY1,STAT3,ZNF462,NIPBL,ZIC1,KAT6B,SMAD6,KMT2D,SIX2,MN1,ALX4,SMAD3,LMX1B,GTF2E2,TCF20,ALX3,FLNA,NFIA,RUNX2,MED12,ASXL1,HNRNPK,PSAT1,SKI,GLIS3,MSX1,TFAP2B,IRX5,GLI3,SOX6,KAT6A,TCF12,FGFR1,DPF2,ZEB2
GO:0042634	regulation of hair cycle	4	28	134	39	9606.ENSP00000239243,9606.ENSP00000249373,9606.ENSP00000282516,9606.ENSP00000355896	MSX2,SMO,NIPBL,TGFB2
GO:0060395	SMAD protein signal transduction	5	58	112	40	9606.ENSP00000245451,9606.ENSP00000332973,9606.ENSP00000355896,9606.ENSP00000363492,9606.ENSP00000367797	BMP4,SMAD3,TGFB2,GDF5,SKI
GO:0072009	nephron epithelium development	6	97	98	41	9606.ENSP00000245451,9606.ENSP00000249373,9606.ENSP00000254958,9606.ENSP00000304502,9606.ENSP00000377265,9606.ENSP00000379258	BMP4,SMO,JAG1,SIX2,TFAP2B,GLI3
GO:1902533	positive regulation of intracellular signal transduction	18	959	46	41	9606.ENSP00000245451,9606.ENSP00000256078,9606.ENSP00000264657,9606.ENSP00000264664,9606.ENSP00000277120,9606.ENSP00000288602,9606.ENSP00000339824,9606.ENSP00000340944,9606.ENSP00000355896,9606.ENSP00000360141,9606.ENSP00000364133,9606.ENSP00000370698,9606.ENSP00000371790,9606.ENSP00000372170,9606.ENSP00000378323,9606.ENSP00000393312,9606.ENSP00000410294,9606.ENSP00000454157	BMP4,KRAS,STAT3,FGF10,NTRK2,BRAF,FGFR3,PTPN11,TGFB2,GNAS,TGFBR1,IL6ST,FGF9,MSX1,PPP3CA,FGFR1,FGFR2,ZEB2
GO:0045879	negative regulation of smoothened signaling pathway	4	29	133	43	9606.ENSP00000251268,9606.ENSP00000296266,9606.ENSP00000360493,9606.ENSP00000379258	MEGF8,IFT122,RUNX2,GLI3
GO:0048844	artery morphogenesis	5	59	112	43	9606.ENSP00000245451,9606.ENSP00000254958,9606.ENSP00000355896,9606.ENSP00000364133,9606.ENSP00000377265	BMP4,JAG1,TGFB2,TGFBR1,TFAP2B
GO:0060603	mammary gland duct morphogenesis	4	29	133	43	9606.ENSP00000239243,9606.ENSP00000264664,9606.ENSP00000294304,9606.ENSP00000410294	MSX2,FGF10,LRP5,FGFR2
GO:1901362	organic cyclic compound biosynthetic process	39	3230	27	43	9606.ENSP00000222329,9606.ENSP00000239243,9606.ENSP00000242261,9606.ENSP00000262238,9606.ENSP00000264657,9606.ENSP00000277225,9606.ENSP00000282516,9606.ENSP00000282928,9606.ENSP00000287239,9606.ENSP00000288840,9606.ENSP00000301067,9606.ENSP00000304502,9606.ENSP00000304956,9606.ENSP00000332744,9606.ENSP00000332973,9606.ENSP00000347684,9606.ENSP00000348168,9606.ENSP00000352463,9606.ENSP00000355896,…	ERF,MSX2,TWIST1,YY1,STAT3,ZNF462,NIPBL,ZIC1,KAT6B,SMAD6,KMT2D,SIX2,MN1,ALX4,SMAD3,LMX1B,GTF2E2,TCF20,TGFB2,ALX3,FLNA,NFIA,RUNX2,MED12,ASXL1,HNRNPK,PSAT1,SKI,GLIS3,MSX1,TFAP2B,IRX5,GLI3,SOX6,KAT6A,TCF12,FGFR1,DPF2,ZEB2
GO:0051223	regulation of protein transport	14	622	54	46	9606.ENSP00000242261,9606.ENSP00000245451,9606.ENSP00000249373,9606.ENSP00000265471,9606.ENSP00000282928,9606.ENSP00000294304,9606.ENSP00000332973,9606.ENSP00000340944,9606.ENSP00000355896,9606.ENSP00000360141,9606.ENSP00000377265,9606.ENSP00000378323,9606.ENSP00000379258,9606.ENSP00000417610	TWIST1,BMP4,SMO,B3GAT3,ZIC1,LRP5,SMAD3,PTPN11,TGFB2,GNAS,TFAP2B,PPP3CA,GLI3,RAB23
GO:0016043	cellular component organization	54	5163	21	47	9606.ENSP00000001146,9606.ENSP00000204961,9606.ENSP00000238628,9606.ENSP00000251268,9606.ENSP00000255674,9606.ENSP00000256078,9606.ENSP00000262238,9606.ENSP00000264657,9606.ENSP00000264664,9606.ENSP00000268035,9606.ENSP00000271651,9606.ENSP00000277120,9606.ENSP00000277225,9606.ENSP00000280551,9606.ENSP00000282516,9606.ENSP00000287239,9606.ENSP00000295731,9606.ENSP00000296266,9606.ENSP00000299314,…	CYP26B1,EFNB1,IFT43,MEGF8,RTTN,KRAS,YY1,STAT3,FGF10,IGF1R,CTSK,NTRK2,ZNF462,SEC24D,NIPBL,KAT6B,IHH,IFT122,GNPTAB,KMT2D,CEP120,SH3PXD2B,WDR35,TLK2,CEP57,FBN1,P4HB,SMAD3,KPTN,HUWE1,PTPN11,MCPH1,SON,TGFB2,ADAMTSL4,FLNA,NFIA,TGFBR1,ASXL1,SKI,MSX1,GLI3,SOX6,KAT6A,WDR19,CDC45,IFT140,FGFR2,RAB23,NEK1,TMEM216,ZEB2,MYH3,RECQL4
GO:0033157	regulation of intracellular protein transport	8	201	79	47	9606.ENSP00000245451,9606.ENSP00000249373,9606.ENSP00000265471,9606.ENSP00000282928,9606.ENSP00000332973,9606.ENSP00000340944,9606.ENSP00000379258,9606.ENSP00000417610	BMP4,SMO,B3GAT3,ZIC1,SMAD3,PTPN11,GLI3,RAB23
GO:0060271	cilium assembly	10	326	67	48	9606.ENSP00000238628,9606.ENSP00000296266,9606.ENSP00000314444,9606.ENSP00000317902,9606.ENSP00000358866,9606.ENSP00000382717,9606.ENSP00000406012,9606.ENSP00000417610,9606.ENSP00000424757,9606.ENSP00000440638	IFT43,IFT122,WDR35,CEP57,FLNA,WDR19,IFT140,RAB23,NEK1,TMEM216
GO:0051896	regulation of protein kinase B signaling	8	203	78	50	9606.ENSP00000264664,9606.ENSP00000277120,9606.ENSP00000339824,9606.ENSP00000340944,9606.ENSP00000364133,9606.ENSP00000371790,9606.ENSP00000393312,9606.ENSP00000410294	FGF10,NTRK2,FGFR3,PTPN11,TGFBR1,FGF9,FGFR1,FGFR2
GO:0043408	regulation of MAPK cascade	15	712	51	51	9606.ENSP00000245451,9606.ENSP00000256078,9606.ENSP00000264664,9606.ENSP00000268035,9606.ENSP00000277120,9606.ENSP00000288602,9606.ENSP00000339824,9606.ENSP00000340944,9606.ENSP00000355896,9606.ENSP00000363492,9606.ENSP00000364133,9606.ENSP00000371790,9606.ENSP00000393312,9606.ENSP00000410294,9606.ENSP00000454157	BMP4,KRAS,FGF10,IGF1R,NTRK2,BRAF,FGFR3,PTPN11,TGFB2,GDF5,TGFBR1,FGF9,FGFR1,FGFR2,ZEB2
GO:0001867	complement activation, lectin pathway	3	10	166	52	9606.ENSP00000296280,9606.ENSP00000332723,9606.ENSP00000411770	MASP1,COLEC10,COLEC11
GO:0060393	regulation of pathway-restricted SMAD protein phosphorylation	5	63	109	56	9606.ENSP00000245451,9606.ENSP00000288840,9606.ENSP00000355896,9606.ENSP00000363492,9606.ENSP00000364133	BMP4,SMAD6,TGFB2,GDF5,TGFBR1
GO:0030513	positive regulation of BMP signaling pathway	4	32	128	60	9606.ENSP00000239243,9606.ENSP00000245451,9606.ENSP00000363492,9606.ENSP00000372170	MSX2,BMP4,GDF5,MSX1
GO:0035850	epithelial cell differentiation involved in kidney development	4	32	128	60	9606.ENSP00000245451,9606.ENSP00000249373,9606.ENSP00000254958,9606.ENSP00000304502	BMP4,SMO,JAG1,SIX2
GO:0072210	metanephric nephron development	4	32	128	60	9606.ENSP00000245451,9606.ENSP00000249373,9606.ENSP00000304502,9606.ENSP00000377265	BMP4,SMO,SIX2,TFAP2B
GO:0016477	cell migration	16	812	48	61	9606.ENSP00000204961,9606.ENSP00000239243,9606.ENSP00000242261,9606.ENSP00000249373,9606.ENSP00000251268,9606.ENSP00000264664,9606.ENSP00000277120,9606.ENSP00000294304,9606.ENSP00000304502,9606.ENSP00000340944,9606.ENSP00000355896,9606.ENSP00000358866,9606.ENSP00000364133,9606.ENSP00000379258,9606.ENSP00000393312,9606.ENSP00000454157	EFNB1,MSX2,TWIST1,SMO,MEGF8,FGF10,NTRK2,LRP5,SIX2,PTPN11,TGFB2,FLNA,TGFBR1,GLI3,FGFR1,ZEB2
GO:0003143	embryonic heart tube morphogenesis	5	65	107	64	9606.ENSP00000249373,9606.ENSP00000251268,9606.ENSP00000295731,9606.ENSP00000332973,9606.ENSP00000351905	SMO,MEGF8,IHH,SMAD3,TGFBR2
GO:0061371	determination of heart left/right asymmetry	5	65	107	64	9606.ENSP00000249373,9606.ENSP00000251268,9606.ENSP00000295731,9606.ENSP00000332973,9606.ENSP00000351905	SMO,MEGF8,IHH,SMAD3,TGFBR2
GO:0051897	positive regulation of protein kinase B signaling	7	157	84	67	9606.ENSP00000264664,9606.ENSP00000339824,9606.ENSP00000340944,9606.ENSP00000364133,9606.ENSP00000371790,9606.ENSP00000393312,9606.ENSP00000410294	FGF10,FGFR3,PTPN11,TGFBR1,FGF9,FGFR1,FGFR2
GO:1903706	regulation of hemopoiesis	11	412	61	67	9606.ENSP00000001146,9606.ENSP00000245451,9606.ENSP00000254958,9606.ENSP00000264657,9606.ENSP00000295731,9606.ENSP00000301067,9606.ENSP00000325527,9606.ENSP00000351905,9606.ENSP00000360141,9606.ENSP00000379258,9606.ENSP00000388940	CYP26B1,BMP4,JAG1,STAT3,IHH,KMT2D,FBN1,TGFBR2,GNAS,GLI3,TCF12
GO:0071900	regulation of protein serine/threonine kinase activity	12	488	58	68	9606.ENSP00000245451,9606.ENSP00000256078,9606.ENSP00000264664,9606.ENSP00000268035,9606.ENSP00000288602,9606.ENSP00000294304,9606.ENSP00000340944,9606.ENSP00000364133,9606.ENSP00000393312,9606.ENSP00000402949,9606.ENSP00000413720,9606.ENSP00000454157	BMP4,KRAS,FGF10,IGF1R,BRAF,LRP5,PTPN11,TGFBR1,FGFR1,FAM58A,CDKN1C,ZEB2
GO:0007369	gastrulation	7	158	83	69	9606.ENSP00000245451,9606.ENSP00000251268,9606.ENSP00000294304,9606.ENSP00000304502,9606.ENSP00000332973,9606.ENSP00000351905,9606.ENSP00000410294	BMP4,MEGF8,LRP5,SIX2,SMAD3,TGFBR2,FGFR2
GO:0016070	RNA metabolic process	40	3430	25	69	9606.ENSP00000222329,9606.ENSP00000239243,9606.ENSP00000242261,9606.ENSP00000262238,9606.ENSP00000264657,9606.ENSP00000277225,9606.ENSP00000282516,9606.ENSP00000282928,9606.ENSP00000287239,9606.ENSP00000288840,9606.ENSP00000301067,9606.ENSP00000304502,9606.ENSP00000304956,9606.ENSP00000332744,9606.ENSP00000332973,9606.ENSP00000347684,9606.ENSP00000348168,9606.ENSP00000348984,9606.ENSP00000352463,…	ERF,MSX2,TWIST1,YY1,STAT3,ZNF462,NIPBL,ZIC1,KAT6B,SMAD6,KMT2D,SIX2,MN1,ALX4,SMAD3,LMX1B,GTF2E2,SON,TCF20,ALX3,FLNA,NFIA,RUNX2,MED12,ASXL1,HNRNPK,SKI,CWC27,GLIS3,MSX1,TFAP2B,IRX5,GLI3,SOX6,KAT6A,TCF12,FGFR1,FTO,DPF2,ZEB2
GO:0050790	regulation of catalytic activity	30	2249	31	69	9606.ENSP00000245451,9606.ENSP00000256078,9606.ENSP00000264657,9606.ENSP00000264664,9606.ENSP00000265471,9606.ENSP00000268035,9606.ENSP00000277120,9606.ENSP00000288602,9606.ENSP00000294304,9606.ENSP00000309714,9606.ENSP00000314444,9606.ENSP00000325527,9606.ENSP00000332973,9606.ENSP00000339824,9606.ENSP00000340944,9606.ENSP00000342924,9606.ENSP00000349313,9606.ENSP00000351905,9606.ENSP00000355896,…	BMP4,KRAS,STAT3,FGF10,B3GAT3,IGF1R,NTRK2,BRAF,LRP5,SH3PXD2B,WDR35,FBN1,SMAD3,FGFR3,PTPN11,MCPH1,NHEJ1,TGFBR2,TGFB2,GNAS,TGFBR1,SKI,TFAP2B,FGFR1,FAM58A,FGFR2,CDKN1C,POR,NEK1,ZEB2
GO:0021987	cerebral cortex development	6	109	93	71	9606.ENSP00000249373,9606.ENSP00000277120,9606.ENSP00000303058,9606.ENSP00000342924,9606.ENSP00000358866,9606.ENSP00000379258	SMO,NTRK2,CEP120,MCPH1,FLNA,GLI3
GO:0048870	cell motility	17	914	46	71	9606.ENSP00000204961,9606.ENSP00000239243,9606.ENSP00000242261,9606.ENSP00000249373,9606.ENSP00000251268,9606.ENSP00000264664,9606.ENSP00000277120,9606.ENSP00000294304,9606.ENSP00000304502,9606.ENSP00000340944,9606.ENSP00000355896,9606.ENSP00000358866,9606.ENSP00000364133,9606.ENSP00000367797,9606.ENSP00000379258,9606.ENSP00000393312,9606.ENSP00000454157	EFNB1,MSX2,TWIST1,SMO,MEGF8,FGF10,NTRK2,LRP5,SIX2,PTPN11,TGFB2,FLNA,TGFBR1,SKI,GLI3,FGFR1,ZEB2
GO:0002088	lens development in camera-type eye	5	68	105	76	9606.ENSP00000245451,9606.ENSP00000332973,9606.ENSP00000351905,9606.ENSP00000364133,9606.ENSP00000367797	BMP4,SMAD3,TGFBR2,TGFBR1,SKI
GO:0001755	neural crest cell migration	4	35	125	78	9606.ENSP00000204961,9606.ENSP00000242261,9606.ENSP00000249373,9606.ENSP00000454157	EFNB1,TWIST1,SMO,ZEB2
GO:0006468	protein phosphorylation	17	923	45	78	9606.ENSP00000204961,9606.ENSP00000245451,9606.ENSP00000256078,9606.ENSP00000264664,9606.ENSP00000268035,9606.ENSP00000277120,9606.ENSP00000288602,9606.ENSP00000316512,9606.ENSP00000322323,9606.ENSP00000339824,9606.ENSP00000351905,9606.ENSP00000355896,9606.ENSP00000364133,9606.ENSP00000371790,9606.ENSP00000393312,9606.ENSP00000410294,9606.ENSP00000424757	EFNB1,BMP4,KRAS,FGF10,IGF1R,NTRK2,BRAF,TLK2,FAM20C,FGFR3,TGFBR2,TGFB2,TGFBR1,FGF9,FGFR1,FGFR2,NEK1
GO:0060019	radial glial cell differentiation	3	12	159	78	9606.ENSP00000264657,9606.ENSP00000264664,9606.ENSP00000379258	STAT3,FGF10,GLI3
GO:2001053	regulation of mesenchymal cell apoptotic process	3	12	159	78	9606.ENSP00000239243,9606.ENSP00000363492,9606.ENSP00000372170	MSX2,GDF5,MSX1
GO:0007165	signal transduction	50	4738	21	80	9606.ENSP00000001146,9606.ENSP00000204961,9606.ENSP00000220562,9606.ENSP00000239243,9606.ENSP00000242261,9606.ENSP00000245451,9606.ENSP00000249373,9606.ENSP00000251268,9606.ENSP00000254958,9606.ENSP00000256078,9606.ENSP00000264657,9606.ENSP00000264664,9606.ENSP00000264956,9606.ENSP00000268035,9606.ENSP00000277120,9606.ENSP00000288602,9606.ENSP00000288840,9606.ENSP00000294304,9606.ENSP00000295731,…	CYP26B1,EFNB1,EXTL3,MSX2,TWIST1,BMP4,SMO,MEGF8,JAG1,KRAS,STAT3,FGF10,EVC,IGF1R,NTRK2,BRAF,SMAD6,LRP5,IHH,IFT122,TLK2,CEP57,FBN1,P4HB,SMAD3,FGFR3,PTPN11,TGFBR2,TGFB2,FLNA,GNAS,RUNX2,MED12,GDF5,TGFBR1,HNRNPK,SKI,IL6ST,FGF9,MSX1,PPP3CA,GLI3,WDR19,FGFR1,FGFR2,SH3BP2,NEK1,DPF2,IL11RA,TMCO1
GO:0021543	pallium development	7	163	82	80	9606.ENSP00000249373,9606.ENSP00000277120,9606.ENSP00000303058,9606.ENSP00000342924,9606.ENSP00000358866,9606.ENSP00000379258,9606.ENSP00000454157	SMO,NTRK2,CEP120,MCPH1,FLNA,GLI3,ZEB2
GO:0045844	positive regulation of striated muscle tissue development	5	69	105	80	9606.ENSP00000001146,9606.ENSP00000245451,9606.ENSP00000371790,9606.ENSP00000393312,9606.ENSP00000410294	CYP26B1,BMP4,FGF9,FGFR1,FGFR2
GO:0060560	developmental growth involved in morphogenesis	6	112	92	80	9606.ENSP00000245451,9606.ENSP00000264664,9606.ENSP00000351905,9606.ENSP00000363193,9606.ENSP00000410294,9606.ENSP00000454157	BMP4,FGF10,TGFBR2,MED12,FGFR2,ZEB2
GO:0060537	muscle tissue development	9	284	69	82	9606.ENSP00000245451,9606.ENSP00000249373,9606.ENSP00000295731,9606.ENSP00000355896,9606.ENSP00000364133,9606.ENSP00000367797,9606.ENSP00000378323,9606.ENSP00000379644,9606.ENSP00000410294	BMP4,SMO,IHH,TGFB2,TGFBR1,SKI,PPP3CA,SOX6,FGFR2
GO:0007498	mesoderm development	6	115	91	90	9606.ENSP00000245451,9606.ENSP00000249373,9606.ENSP00000304502,9606.ENSP00000332973,9606.ENSP00000393312,9606.ENSP00000410294	BMP4,SMO,SIX2,SMAD3,FGFR1,FGFR2
GO:0048286	lung alveolus development	4	37	122	93	9606.ENSP00000245451,9606.ENSP00000264664,9606.ENSP00000364839,9606.ENSP00000410294	BMP4,FGF10,ASXL1,FGFR2
GO:0051130	positive regulation of cellular component organization	19	1128	41	93	9606.ENSP00000239243,9606.ENSP00000242261,9606.ENSP00000251268,9606.ENSP00000268035,9606.ENSP00000277120,9606.ENSP00000282516,9606.ENSP00000294304,9606.ENSP00000303058,9606.ENSP00000309714,9606.ENSP00000314444,9606.ENSP00000332973,9606.ENSP00000355896,9606.ENSP00000358866,9606.ENSP00000364133,9606.ENSP00000365439,9606.ENSP00000372170,9606.ENSP00000378323,9606.ENSP00000393312,9606.ENSP00000454157	MSX2,TWIST1,MEGF8,IGF1R,NTRK2,NIPBL,LRP5,CEP120,SH3PXD2B,WDR35,SMAD3,TGFB2,FLNA,TGFBR1,HNRNPK,MSX1,PPP3CA,FGFR1,ZEB2
GO:0060389	pathway-restricted SMAD protein phosphorylation	3	13	155	93	9606.ENSP00000351905,9606.ENSP00000355896,9606.ENSP00000364133	TGFBR2,TGFB2,TGFBR1
GO:0001708	cell fate specification	5	72	103	94	9606.ENSP00000249373,9606.ENSP00000295731,9606.ENSP00000304502,9606.ENSP00000379258,9606.ENSP00000379644	SMO,IHH,SIX2,GLI3,SOX6
GO:0003208	cardiac ventricle morphogenesis	5	72	103	94	9606.ENSP00000254958,9606.ENSP00000351905,9606.ENSP00000355896,9606.ENSP00000364133,9606.ENSP00000410294	JAG1,TGFBR2,TGFB2,TGFBR1,FGFR2
GO:0120036	plasma membrane bounded cell projection organization	18	1034	43	94	9606.ENSP00000204961,9606.ENSP00000238628,9606.ENSP00000251268,9606.ENSP00000255674,9606.ENSP00000268035,9606.ENSP00000296266,9606.ENSP00000314444,9606.ENSP00000317902,9606.ENSP00000340944,9606.ENSP00000358866,9606.ENSP00000379258,9606.ENSP00000382717,9606.ENSP00000406012,9606.ENSP00000410294,9606.ENSP00000417610,9606.ENSP00000424757,9606.ENSP00000440638,9606.ENSP00000454157	EFNB1,IFT43,MEGF8,RTTN,IGF1R,IFT122,WDR35,CEP57,PTPN11,FLNA,GLI3,WDR19,IFT140,FGFR2,RAB23,NEK1,TMEM216,ZEB2
GO:0030111	regulation of Wnt signaling pathway	9	293	68	10	9606.ENSP00000264664,9606.ENSP00000294304,9606.ENSP00000332973,9606.ENSP00000363193,9606.ENSP00000367797,9606.ENSP00000371790,9606.ENSP00000379258,9606.ENSP00000410294,9606.ENSP00000454157	FGF10,LRP5,SMAD3,MED12,SKI,FGF9,GLI3,FGFR2,ZEB2
GO:0042692	muscle cell differentiation	8	230	73	10	9606.ENSP00000245451,9606.ENSP00000249373,9606.ENSP00000256078,9606.ENSP00000264664,9606.ENSP00000367797,9606.ENSP00000378323,9606.ENSP00000379644,9606.ENSP00000464317	BMP4,SMO,KRAS,FGF10,SKI,PPP3CA,SOX6,MYH3
GO:0021536	diencephalon development	5	75	101	11	9606.ENSP00000245451,9606.ENSP00000249373,9606.ENSP00000264664,9606.ENSP00000372170,9606.ENSP00000454157	BMP4,SMO,FGF10,MSX1,ZEB2
GO:0034505	tooth mineralization	3	14	152	11	9606.ENSP00000239243,9606.ENSP00000322323,9606.ENSP00000363973	MSX2,FAM20C,ALPL
GO:0035270	endocrine system development	6	120	89	11	9606.ENSP00000245451,9606.ENSP00000249373,9606.ENSP00000264664,9606.ENSP00000332973,9606.ENSP00000364133,9606.ENSP00000372170	BMP4,SMO,FGF10,SMAD3,TGFBR1,MSX1
GO:0040011	locomotion	19	1144	41	11	9606.ENSP00000204961,9606.ENSP00000239243,9606.ENSP00000242261,9606.ENSP00000245451,9606.ENSP00000249373,9606.ENSP00000251268,9606.ENSP00000264664,9606.ENSP00000277120,9606.ENSP00000294304,9606.ENSP00000304502,9606.ENSP00000332723,9606.ENSP00000340944,9606.ENSP00000355896,9606.ENSP00000358866,9606.ENSP00000364133,9606.ENSP00000367797,9606.ENSP00000379258,9606.ENSP00000393312,9606.ENSP00000454157	EFNB1,MSX2,TWIST1,BMP4,SMO,MEGF8,FGF10,NTRK2,LRP5,SIX2,COLEC10,PTPN11,TGFB2,FLNA,TGFBR1,SKI,GLI3,FGFR1,ZEB2
GO:0070102	interleukin-6-mediated signaling pathway	3	14	152	11	9606.ENSP00000264657,9606.ENSP00000340944,9606.ENSP00000370698	STAT3,PTPN11,IL6ST
GO:1902531	regulation of intracellular signal transduction	25	1764	34	11	9606.ENSP00000242261,9606.ENSP00000245451,9606.ENSP00000256078,9606.ENSP00000264657,9606.ENSP00000264664,9606.ENSP00000268035,9606.ENSP00000277120,9606.ENSP00000288602,9606.ENSP00000327801,9606.ENSP00000337850,9606.ENSP00000339824,9606.ENSP00000340944,9606.ENSP00000355896,9606.ENSP00000360141,9606.ENSP00000363492,9606.ENSP00000364133,9606.ENSP00000365439,9606.ENSP00000370698,9606.ENSP00000371790,…	TWIST1,BMP4,KRAS,STAT3,FGF10,IGF1R,NTRK2,BRAF,P4HB,KPTN,FGFR3,PTPN11,TGFB2,GNAS,GDF5,TGFBR1,HNRNPK,IL6ST,FGF9,MSX1,PPP3CA,KAT6A,FGFR1,FGFR2,ZEB2
GO:0007154	cell communication	53	5219	19	12	9606.ENSP00000001146,9606.ENSP00000204961,9606.ENSP00000220562,9606.ENSP00000239243,9606.ENSP00000242261,9606.ENSP00000245451,9606.ENSP00000249373,9606.ENSP00000251268,9606.ENSP00000254958,9606.ENSP00000256078,9606.ENSP00000264657,9606.ENSP00000264664,9606.ENSP00000264956,9606.ENSP00000268035,9606.ENSP00000277120,9606.ENSP00000288602,9606.ENSP00000288840,9606.ENSP00000294304,9606.ENSP00000295731,…	CYP26B1,EFNB1,EXTL3,MSX2,TWIST1,BMP4,SMO,MEGF8,JAG1,KRAS,STAT3,FGF10,EVC,IGF1R,NTRK2,BRAF,SMAD6,LRP5,IHH,IFT122,TLK2,CEP57,FBN1,P4HB,SMAD3,KPTN,FGFR3,PTPN11,TGFBR2,TGFB2,FLNA,GNAS,RUNX2,MED12,GDF5,TGFBR1,HNRNPK,SKI,PHEX,IL6ST,FGF9,MSX1,PPP3CA,GLI3,WDR19,FGFR1,FGFR2,FREM1,SH3BP2,NEK1,DPF2,IL11RA,TMCO1
GO:0046849	bone remodeling	4	40	119	12	9606.ENSP00000271651,9606.ENSP00000294304,9606.ENSP00000295731,9606.ENSP00000363492	CTSK,LRP5,IHH,GDF5
GO:0002064	epithelial cell development	7	179	78	13	9606.ENSP00000245451,9606.ENSP00000249373,9606.ENSP00000254958,9606.ENSP00000295731,9606.ENSP00000358035,9606.ENSP00000358866,9606.ENSP00000393312	BMP4,SMO,JAG1,IHH,ADAMTSL4,FLNA,FGFR1
GO:0030850	prostate gland development	4	41	118	13	9606.ENSP00000245451,9606.ENSP00000264664,9606.ENSP00000379258,9606.ENSP00000410294	BMP4,FGF10,GLI3,FGFR2
GO:1901213	regulation of transcription from RNA polymerase II promoter involved in heart development	3	15	149	13	9606.ENSP00000239243,9606.ENSP00000245451,9606.ENSP00000372170	MSX2,BMP4,MSX1
GO:0007267	cell-cell signaling	18	1073	41	14	9606.ENSP00000204961,9606.ENSP00000245451,9606.ENSP00000249373,9606.ENSP00000256078,9606.ENSP00000264664,9606.ENSP00000277120,9606.ENSP00000294304,9606.ENSP00000295731,9606.ENSP00000332973,9606.ENSP00000339824,9606.ENSP00000355896,9606.ENSP00000363193,9606.ENSP00000363492,9606.ENSP00000368682,9606.ENSP00000371790,9606.ENSP00000378323,9606.ENSP00000393312,9606.ENSP00000410294	EFNB1,BMP4,SMO,KRAS,FGF10,NTRK2,LRP5,IHH,SMAD3,FGFR3,TGFB2,MED12,GDF5,PHEX,FGF9,PPP3CA,FGFR1,FGFR2
GO:0030177	positive regulation of Wnt signaling pathway	6	126	87	14	9606.ENSP00000264664,9606.ENSP00000332973,9606.ENSP00000367797,9606.ENSP00000371790,9606.ENSP00000410294,9606.ENSP00000454157	FGF10,SMAD3,SKI,FGF9,FGFR2,ZEB2
GO:0040012	regulation of locomotion	16	881	45	14	9606.ENSP00000242261,9606.ENSP00000245451,9606.ENSP00000251268,9606.ENSP00000254958,9606.ENSP00000264657,9606.ENSP00000264664,9606.ENSP00000268035,9606.ENSP00000282516,9606.ENSP00000332973,9606.ENSP00000351905,9606.ENSP00000355896,9606.ENSP00000358866,9606.ENSP00000364133,9606.ENSP00000371790,9606.ENSP00000393312,9606.ENSP00000404464	TWIST1,BMP4,MEGF8,JAG1,STAT3,FGF10,IGF1R,NIPBL,SMAD3,TGFBR2,TGFB2,FLNA,TGFBR1,FGF9,FGFR1,CCBE1
GO:0042307	positive regulation of protein import into nucleus	4	42	117	14	9606.ENSP00000249373,9606.ENSP00000282928,9606.ENSP00000332973,9606.ENSP00000379258	SMO,ZIC1,SMAD3,GLI3
GO:0051146	striated muscle cell differentiation	7	182	77	14	9606.ENSP00000245451,9606.ENSP00000249373,9606.ENSP00000256078,9606.ENSP00000367797,9606.ENSP00000378323,9606.ENSP00000379644,9606.ENSP00000464317	BMP4,SMO,KRAS,SKI,PPP3CA,SOX6,MYH3
GO:0051270	regulation of cellular component movement	16	886	44	14	9606.ENSP00000242261,9606.ENSP00000245451,9606.ENSP00000251268,9606.ENSP00000254958,9606.ENSP00000264657,9606.ENSP00000264664,9606.ENSP00000268035,9606.ENSP00000282516,9606.ENSP00000332973,9606.ENSP00000351905,9606.ENSP00000355896,9606.ENSP00000358866,9606.ENSP00000364133,9606.ENSP00000371790,9606.ENSP00000393312,9606.ENSP00000404464	TWIST1,BMP4,MEGF8,JAG1,STAT3,FGF10,IGF1R,NIPBL,SMAD3,TGFBR2,TGFB2,FLNA,TGFBR1,FGF9,FGFR1,CCBE1
GO:0055025	positive regulation of cardiac muscle tissue development	4	42	117	14	9606.ENSP00000245451,9606.ENSP00000371790,9606.ENSP00000393312,9606.ENSP00000410294	BMP4,FGF9,FGFR1,FGFR2
GO:0061008	hepaticobiliary system development	6	126	87	14	9606.ENSP00000256078,9606.ENSP00000282516,9606.ENSP00000295731,9606.ENSP00000314444,9606.ENSP00000332973,9606.ENSP00000379258	KRAS,NIPBL,IHH,WDR35,SMAD3,GLI3
GO:0001759	organ induction	3	16	146	15	9606.ENSP00000245451,9606.ENSP00000264664,9606.ENSP00000393312	BMP4,FGF10,FGFR1
GO:0022402	cell cycle process	16	890	44	15	9606.ENSP00000001146,9606.ENSP00000264664,9606.ENSP00000282516,9606.ENSP00000303058,9606.ENSP00000307143,9606.ENSP00000317902,9606.ENSP00000332973,9606.ENSP00000342924,9606.ENSP00000348984,9606.ENSP00000355896,9606.ENSP00000358866,9606.ENSP00000360623,9606.ENSP00000364133,9606.ENSP00000378323,9606.ENSP00000405726,9606.ENSP00000413720	CYP26B1,FGF10,NIPBL,CEP120,DONSON,CEP57,SMAD3,MCPH1,SON,TGFB2,FLNA,ORC1,TGFBR1,PPP3CA,CDC45,CDKN1C
GO:0030258	lipid modification	8	245	7	15	9606.ENSP00000262644,9606.ENSP00000264664,9606.ENSP00000339824,9606.ENSP00000340944,9606.ENSP00000371790,9606.ENSP00000393312,9606.ENSP00000410294,9606.ENSP00000419970	IMPAD1,FGF10,FGFR3,PTPN11,FGF9,FGFR1,FGFR2,POR
GO:0035264	multicellular organism growth	5	82	97	15	9606.ENSP00000249373,9606.ENSP00000295731,9606.ENSP00000340944,9606.ENSP00000360141,9606.ENSP00000410294	SMO,IHH,PTPN11,GNAS,FGFR2
GO:0035607	fibroblast growth factor receptor signaling pathway involved in orbitofrontal cortex development	2	2	219	15	9606.ENSP00000393312,9606.ENSP00000410294	FGFR1,FGFR2
GO:0042060	wound healing	11	461	57	15	9606.ENSP00000239243,9606.ENSP00000264664,9606.ENSP00000332973,9606.ENSP00000340944,9606.ENSP00000351905,9606.ENSP00000355896,9606.ENSP00000358866,9606.ENSP00000360141,9606.ENSP00000364133,9606.ENSP00000379258,9606.ENSP00000410294	MSX2,FGF10,SMAD3,PTPN11,TGFBR2,TGFB2,FLNA,GNAS,TGFBR1,GLI3,FGFR2
GO:0060445	branching involved in salivary gland morphogenesis	3	16	146	15	9606.ENSP00000264664,9606.ENSP00000393312,9606.ENSP00000410294	FGF10,FGFR1,FGFR2
GO:0060595	fibroblast growth factor receptor signaling pathway involved in mammary gland specification	2	2	219	15	9606.ENSP00000264664,9606.ENSP00000410294	FGF10,FGFR2
GO:0060615	mammary gland bud formation	2	2	219	15	9606.ENSP00000264664,9606.ENSP00000410294	FGF10,FGFR2
GO:0060667	branch elongation involved in salivary gland morphogenesis	2	2	219	15	9606.ENSP00000264664,9606.ENSP00000410294	FGF10,FGFR2
GO:0060915	mesenchymal cell differentiation involved in lung development	2	2	219	15	9606.ENSP00000264664,9606.ENSP00000410294	FGF10,FGFR2
GO:0060993	kidney morphogenesis	5	82	97	15	9606.ENSP00000245451,9606.ENSP00000249373,9606.ENSP00000264664,9606.ENSP00000304502,9606.ENSP00000379258	BMP4,SMO,FGF10,SIX2,GLI3
GO:2000828	regulation of parathyroid hormone secretion	2	2	219	15	9606.ENSP00000360141,9606.ENSP00000393312	GNAS,FGFR1
GO:2001055	positive regulation of mesenchymal cell apoptotic process	2	2	219	15	9606.ENSP00000239243,9606.ENSP00000372170	MSX2,MSX1
GO:0042592	homeostatic process	22	1491	36	16	9606.ENSP00000001146,9606.ENSP00000245451,9606.ENSP00000249373,9606.ENSP00000256078,9606.ENSP00000264657,9606.ENSP00000271651,9606.ENSP00000294304,9606.ENSP00000295731,9606.ENSP00000314444,9606.ENSP00000325527,9606.ENSP00000327801,9606.ENSP00000332973,9606.ENSP00000340944,9606.ENSP00000360141,9606.ENSP00000364839,9606.ENSP00000377265,9606.ENSP00000378310,9606.ENSP00000378323,9606.ENSP00000379644,…	CYP26B1,BMP4,SMO,KRAS,STAT3,CTSK,LRP5,IHH,WDR35,FBN1,P4HB,SMAD3,PTPN11,GNAS,ASXL1,TFAP2B,SLC39A8,PPP3CA,SOX6,FTO,TMCO1,RECQL4
GO:0045682	regulation of epidermis development	5	83	97	16	9606.ENSP00000239243,9606.ENSP00000245451,9606.ENSP00000249373,9606.ENSP00000271651,9606.ENSP00000355896	MSX2,BMP4,SMO,CTSK,TGFB2
GO:2000145	regulation of cell motility	15	807	46	16	9606.ENSP00000242261,9606.ENSP00000245451,9606.ENSP00000254958,9606.ENSP00000264657,9606.ENSP00000264664,9606.ENSP00000268035,9606.ENSP00000282516,9606.ENSP00000332973,9606.ENSP00000351905,9606.ENSP00000355896,9606.ENSP00000358866,9606.ENSP00000364133,9606.ENSP00000371790,9606.ENSP00000393312,9606.ENSP00000404464	TWIST1,BMP4,JAG1,STAT3,FGF10,IGF1R,NIPBL,SMAD3,TGFBR2,TGFB2,FLNA,TGFBR1,FGF9,FGFR1,CCBE1
GO:0044267	cellular protein metabolic process	40	3603	23	17	9606.ENSP00000204961,9606.ENSP00000220562,9606.ENSP00000245451,9606.ENSP00000256078,9606.ENSP00000262238,9606.ENSP00000263083,9606.ENSP00000264664,9606.ENSP00000265471,9606.ENSP00000268035,9606.ENSP00000271651,9606.ENSP00000277120,9606.ENSP00000287239,9606.ENSP00000288602,9606.ENSP00000301067,9606.ENSP00000306999,9606.ENSP00000316512,9606.ENSP00000322323,9606.ENSP00000323696,9606.ENSP00000325527,…	EFNB1,EXTL3,BMP4,KRAS,YY1,DPH1,FGF10,B3GAT3,IGF1R,CTSK,NTRK2,KAT6B,BRAF,KMT2D,ESCO2,TLK2,FAM20C,CRTAP,FBN1,P4HB,SMAD3,FGFR3,HUWE1,PTPN11,TGFBR2,TGFB2,MED12,TGFBR1,ASXL1,PHEX,CWC27,FGF9,PPP3CA,PPP1CB,KAT6A,FGFR1,FGFR2,POR,NEK1,MYH3
GO:0045843	negative regulation of striated muscle tissue development	4	45	114	17	9606.ENSP00000242261,9606.ENSP00000245451,9606.ENSP00000351905,9606.ENSP00000379644	TWIST1,BMP4,TGFBR2,SOX6
GO:0060976	coronary vasculature development	4	45	114	17	9606.ENSP00000245451,9606.ENSP00000251268,9606.ENSP00000288840,9606.ENSP00000364133	BMP4,MEGF8,SMAD6,TGFBR1
GO:0045599	negative regulation of fat cell differentiation	4	46	113	18	9606.ENSP00000239243,9606.ENSP00000254958,9606.ENSP00000332973,9606.ENSP00000364839	MSX2,JAG1,SMAD3,ASXL1
GO:0010634	positive regulation of epithelial cell migration	6	136	83	19	9606.ENSP00000245451,9606.ENSP00000264664,9606.ENSP00000351905,9606.ENSP00000355896,9606.ENSP00000393312,9606.ENSP00000404464	BMP4,FGF10,TGFBR2,TGFB2,FGFR1,CCBE1
GO:0002011	morphogenesis of an epithelial sheet	4	47	112	20	9606.ENSP00000239243,9606.ENSP00000251268,9606.ENSP00000254958,9606.ENSP00000358866	MSX2,MEGF8,JAG1,FLNA
GO:0030856	regulation of epithelial cell differentiation	6	137	83	20	9606.ENSP00000239243,9606.ENSP00000245451,9606.ENSP00000249373,9606.ENSP00000254958,9606.ENSP00000271651,9606.ENSP00000454157	MSX2,BMP4,SMO,JAG1,CTSK,ZEB2
GO:0008104	protein localization	26	1966	31	21	9606.ENSP00000238628,9606.ENSP00000245451,9606.ENSP00000249373,9606.ENSP00000264657,9606.ENSP00000264664,9606.ENSP00000280551,9606.ENSP00000282516,9606.ENSP00000288602,9606.ENSP00000296266,9606.ENSP00000299314,9606.ENSP00000304502,9606.ENSP00000306999,9606.ENSP00000309714,9606.ENSP00000314444,9606.ENSP00000317902,9606.ENSP00000325527,9606.ENSP00000337850,9606.ENSP00000342924,9606.ENSP00000358866,…	IFT43,BMP4,SMO,STAT3,FGF10,SEC24D,NIPBL,BRAF,IFT122,GNPTAB,SIX2,ESCO2,SH3PXD2B,WDR35,CEP57,FBN1,KPTN,MCPH1,FLNA,GNAS,FGF9,MSX1,PPP3CA,WDR19,IFT140,RAB23
GO:0030855	epithelial cell differentiation	13	649	49	21	9606.ENSP00000001146,9606.ENSP00000245451,9606.ENSP00000249373,9606.ENSP00000254958,9606.ENSP00000264664,9606.ENSP00000295731,9606.ENSP00000304502,9606.ENSP00000322323,9606.ENSP00000332973,9606.ENSP00000358035,9606.ENSP00000358866,9606.ENSP00000393312,9606.ENSP00000410294	CYP26B1,BMP4,SMO,JAG1,FGF10,IHH,SIX2,FAM20C,SMAD3,ADAMTSL4,FLNA,FGFR1,FGFR2
GO:0045747	positive regulation of Notch signaling pathway	4	48	111	21	9606.ENSP00000254958,9606.ENSP00000264657,9606.ENSP00000264664,9606.ENSP00000355896	JAG1,STAT3,FGF10,TGFB2
GO:0046622	positive regulation of organ growth	4	48	111	21	9606.ENSP00000249373,9606.ENSP00000371790,9606.ENSP00000393312,9606.ENSP00000410294	SMO,FGF9,FGFR1,FGFR2
GO:0006793	phosphorus metabolic process	27	2086	3	22	9606.ENSP00000204961,9606.ENSP00000245451,9606.ENSP00000256078,9606.ENSP00000262644,9606.ENSP00000264657,9606.ENSP00000264664,9606.ENSP00000268035,9606.ENSP00000277120,9606.ENSP00000288602,9606.ENSP00000299314,9606.ENSP00000316512,9606.ENSP00000322323,9606.ENSP00000339824,9606.ENSP00000340944,9606.ENSP00000351905,9606.ENSP00000355896,9606.ENSP00000363973,9606.ENSP00000364133,9606.ENSP00000368682,…	EFNB1,BMP4,KRAS,IMPAD1,STAT3,FGF10,IGF1R,NTRK2,BRAF,GNPTAB,TLK2,FAM20C,FGFR3,PTPN11,TGFBR2,TGFB2,ALPL,TGFBR1,PHEX,FGF9,PPP3CA,PPP1CB,FGFR1,FGFR2,RAB23,NEK1,MYH3
GO:0010862	positive regulation of pathway-restricted SMAD protein phosphorylation	4	49	11	22	9606.ENSP00000245451,9606.ENSP00000355896,9606.ENSP00000363492,9606.ENSP00000364133	BMP4,TGFB2,GDF5,TGFBR1
GO:0032331	negative regulation of chondrocyte differentiation	3	19	139	22	9606.ENSP00000245451,9606.ENSP00000363492,9606.ENSP00000364133	BMP4,GDF5,TGFBR1
GO:0035904	aorta development	4	49	11	22	9606.ENSP00000254958,9606.ENSP00000288840,9606.ENSP00000355896,9606.ENSP00000377265	JAG1,SMAD6,TGFB2,TFAP2B
GO:0060042	retina morphogenesis in camera-type eye	4	49	11	22	9606.ENSP00000294304,9606.ENSP00000295731,9606.ENSP00000377265,9606.ENSP00000378132	LRP5,IHH,TFAP2B,IRX5
GO:0060191	regulation of lipase activity	5	90	93	22	9606.ENSP00000277120,9606.ENSP00000339824,9606.ENSP00000393312,9606.ENSP00000410294,9606.ENSP00000419970	NTRK2,FGFR3,FGFR1,FGFR2,POR
GO:2000738	positive regulation of stem cell differentiation	3	19	139	22	9606.ENSP00000245451,9606.ENSP00000355896,9606.ENSP00000379644	BMP4,TGFB2,SOX6
GO:0008593	regulation of Notch signaling pathway	5	91	93	23	9606.ENSP00000254958,9606.ENSP00000264657,9606.ENSP00000264664,9606.ENSP00000355896,9606.ENSP00000370698	JAG1,STAT3,FGF10,TGFB2,IL6ST
GO:0023052	signaling	51	5108	19	23	9606.ENSP00000001146,9606.ENSP00000204961,9606.ENSP00000220562,9606.ENSP00000239243,9606.ENSP00000242261,9606.ENSP00000245451,9606.ENSP00000249373,9606.ENSP00000251268,9606.ENSP00000254958,9606.ENSP00000256078,9606.ENSP00000264657,9606.ENSP00000264664,9606.ENSP00000264956,9606.ENSP00000268035,9606.ENSP00000277120,9606.ENSP00000288602,9606.ENSP00000288840,9606.ENSP00000294304,9606.ENSP00000295731,…	CYP26B1,EFNB1,EXTL3,MSX2,TWIST1,BMP4,SMO,MEGF8,JAG1,KRAS,STAT3,FGF10,EVC,IGF1R,NTRK2,BRAF,SMAD6,LRP5,IHH,IFT122,TLK2,CEP57,FBN1,P4HB,SMAD3,FGFR3,PTPN11,TGFBR2,TGFB2,FLNA,GNAS,RUNX2,MED12,GDF5,TGFBR1,HNRNPK,SKI,PHEX,IL6ST,FGF9,MSX1,PPP3CA,GLI3,WDR19,FGFR1,FGFR2,SH3BP2,NEK1,DPF2,IL11RA,TMCO1
GO:0043406	positive regulation of MAP kinase activity	8	264	67	23	9606.ENSP00000245451,9606.ENSP00000256078,9606.ENSP00000264664,9606.ENSP00000288602,9606.ENSP00000340944,9606.ENSP00000364133,9606.ENSP00000393312,9606.ENSP00000454157	BMP4,KRAS,FGF10,BRAF,PTPN11,TGFBR1,FGFR1,ZEB2
GO:0021847	ventricular zone neuroblast division	2	3	201	24	9606.ENSP00000393312,9606.ENSP00000410294	FGFR1,FGFR2
GO:0023019	signal transduction involved in regulation of gene expression	3	20	136	24	9606.ENSP00000239243,9606.ENSP00000332973,9606.ENSP00000372170	MSX2,SMAD3,MSX1
GO:0035359	negative regulation of peroxisome proliferator activated receptor signaling pathway	2	3	201	24	9606.ENSP00000242261,9606.ENSP00000364839	TWIST1,ASXL1
GO:0035880	embryonic nail plate morphogenesis	2	3	201	24	9606.ENSP00000239243,9606.ENSP00000372170	MSX2,MSX1
GO:0042472	inner ear morphogenesis	5	92	92	24	9606.ENSP00000264664,9606.ENSP00000282928,9606.ENSP00000371790,9606.ENSP00000393312,9606.ENSP00000410294	FGF10,ZIC1,FGF9,FGFR1,FGFR2
GO:0042474	middle ear morphogenesis	3	20	136	24	9606.ENSP00000304502,9606.ENSP00000372170,9606.ENSP00000393312	SIX2,MSX1,FGFR1
GO:0043405	regulation of MAP kinase activity	9	337	61	24	9606.ENSP00000245451,9606.ENSP00000256078,9606.ENSP00000264664,9606.ENSP00000268035,9606.ENSP00000288602,9606.ENSP00000340944,9606.ENSP00000364133,9606.ENSP00000393312,9606.ENSP00000454157	BMP4,KRAS,FGF10,IGF1R,BRAF,PTPN11,TGFBR1,FGFR1,ZEB2
GO:0043585	nose morphogenesis	2	3	201	24	9606.ENSP00000367797,9606.ENSP00000379258	SKI,GLI3
GO:0051795	positive regulation of timing of catagen	2	3	201	24	9606.ENSP00000239243,9606.ENSP00000355896	MSX2,TGFB2
GO:0051797	regulation of hair follicle development	3	20	136	24	9606.ENSP00000239243,9606.ENSP00000249373,9606.ENSP00000355896	MSX2,SMO,TGFB2
GO:0060830	ciliary receptor clustering involved in smoothened signaling pathway	2	3	201	24	9606.ENSP00000296266,9606.ENSP00000382717	IFT122,WDR19
GO:0070350	regulation of white fat cell proliferation	2	3	201	24	9606.ENSP00000264664,9606.ENSP00000418823	FGF10,FTO
GO:0090427	activation of meiosis	2	3	201	24	9606.ENSP00000239243,9606.ENSP00000372170	MSX2,MSX1
GO:0030099	myeloid cell differentiation	7	203	73	25	9606.ENSP00000193322,9606.ENSP00000245451,9606.ENSP00000322323,9606.ENSP00000340944,9606.ENSP00000351905,9606.ENSP00000379644,9606.ENSP00000380136	OSTM1,BMP4,FAM20C,PTPN11,TGFBR2,SOX6,KAT6A
GO:0030334	regulation of cell migration	14	753	46	25	9606.ENSP00000245451,9606.ENSP00000254958,9606.ENSP00000264657,9606.ENSP00000264664,9606.ENSP00000268035,9606.ENSP00000282516,9606.ENSP00000332973,9606.ENSP00000351905,9606.ENSP00000355896,9606.ENSP00000358866,9606.ENSP00000364133,9606.ENSP00000371790,9606.ENSP00000393312,9606.ENSP00000404464	BMP4,JAG1,STAT3,FGF10,IGF1R,NIPBL,SMAD3,TGFBR2,TGFB2,FLNA,TGFBR1,FGF9,FGFR1,CCBE1
GO:0071902	positive regulation of protein serine/threonine kinase activity	9	340	61	25	9606.ENSP00000245451,9606.ENSP00000256078,9606.ENSP00000264664,9606.ENSP00000288602,9606.ENSP00000340944,9606.ENSP00000364133,9606.ENSP00000393312,9606.ENSP00000402949,9606.ENSP00000454157	BMP4,KRAS,FGF10,BRAF,PTPN11,TGFBR1,FGFR1,FAM58A,ZEB2
GO:0014706	striated muscle tissue development	8	271	66	26	9606.ENSP00000245451,9606.ENSP00000249373,9606.ENSP00000355896,9606.ENSP00000364133,9606.ENSP00000367797,9606.ENSP00000378323,9606.ENSP00000379644,9606.ENSP00000410294	BMP4,SMO,TGFB2,TGFBR1,SKI,PPP3CA,SOX6,FGFR2
GO:0043392	negative regulation of DNA binding	4	52	107	26	9606.ENSP00000239243,9606.ENSP00000249373,9606.ENSP00000277225,9606.ENSP00000372170	MSX2,SMO,ZNF462,MSX1
GO:0007169	transmembrane receptor protein tyrosine kinase signaling pathway	11	499	53	27	9606.ENSP00000204961,9606.ENSP00000264657,9606.ENSP00000264664,9606.ENSP00000268035,9606.ENSP00000277120,9606.ENSP00000317902,9606.ENSP00000339824,9606.ENSP00000340944,9606.ENSP00000371790,9606.ENSP00000393312,9606.ENSP00000410294	EFNB1,STAT3,FGF10,IGF1R,NTRK2,CEP57,FGFR3,PTPN11,FGF9,FGFR1,FGFR2
GO:0060972	left/right pattern formation	3	21	134	27	9606.ENSP00000249373,9606.ENSP00000251268,9606.ENSP00000296266	SMO,MEGF8,IFT122
GO:0051147	regulation of muscle cell differentiation	6	148	8	28	9606.ENSP00000001146,9606.ENSP00000245451,9606.ENSP00000371790,9606.ENSP00000372170,9606.ENSP00000379644,9606.ENSP00000410294	CYP26B1,BMP4,FGF9,MSX1,SOX6,FGFR2
GO:0032147	activation of protein kinase activity	9	347	6	29	9606.ENSP00000245451,9606.ENSP00000264664,9606.ENSP00000288602,9606.ENSP00000325527,9606.ENSP00000340944,9606.ENSP00000351905,9606.ENSP00000355896,9606.ENSP00000364133,9606.ENSP00000424757	BMP4,FGF10,BRAF,FBN1,PTPN11,TGFBR2,TGFB2,TGFBR1,NEK1
GO:0021513	spinal cord dorsal/ventral patterning	3	22	132	30	9606.ENSP00000249373,9606.ENSP00000296266,9606.ENSP00000379258	SMO,IFT122,GLI3
GO:0033043	regulation of organelle organization	18	1155	38	30	9606.ENSP00000239243,9606.ENSP00000242261,9606.ENSP00000245451,9606.ENSP00000282516,9606.ENSP00000294304,9606.ENSP00000303058,9606.ENSP00000309714,9606.ENSP00000314444,9606.ENSP00000316512,9606.ENSP00000332973,9606.ENSP00000342924,9606.ENSP00000358866,9606.ENSP00000364133,9606.ENSP00000367797,9606.ENSP00000372170,9606.ENSP00000405726,9606.ENSP00000406012,9606.ENSP00000454157	MSX2,TWIST1,BMP4,NIPBL,LRP5,CEP120,SH3PXD2B,WDR35,TLK2,SMAD3,MCPH1,FLNA,TGFBR1,SKI,MSX1,CDC45,IFT140,ZEB2
GO:0042490	mechanoreceptor differentiation	4	54	106	30	9606.ENSP00000245451,9606.ENSP00000254958,9606.ENSP00000277120,9606.ENSP00000393312	BMP4,JAG1,NTRK2,FGFR1
GO:0060390	regulation of SMAD protein signal transduction	3	22	132	30	9606.ENSP00000245451,9606.ENSP00000363492,9606.ENSP00000364133	BMP4,GDF5,TGFBR1
GO:0060740	prostate gland epithelium morphogenesis	3	22	132	30	9606.ENSP00000245451,9606.ENSP00000264664,9606.ENSP00000410294	BMP4,FGF10,FGFR2
GO:1903010	regulation of bone development	3	22	132	30	9606.ENSP00000325527,9606.ENSP00000379258,9606.ENSP00000419970	FBN1,GLI3,POR
GO:0003407	neural retina development	4	55	105	32	9606.ENSP00000295731,9606.ENSP00000355896,9606.ENSP00000377265,9606.ENSP00000378132	IHH,TGFB2,TFAP2B,IRX5
GO:0010467	gene expression	40	3733	22	33	9606.ENSP00000222329,9606.ENSP00000239243,9606.ENSP00000242261,9606.ENSP00000262238,9606.ENSP00000264657,9606.ENSP00000277225,9606.ENSP00000282516,9606.ENSP00000282928,9606.ENSP00000287239,9606.ENSP00000288840,9606.ENSP00000295731,9606.ENSP00000301067,9606.ENSP00000304502,9606.ENSP00000304956,9606.ENSP00000332744,9606.ENSP00000332973,9606.ENSP00000347684,9606.ENSP00000348168,9606.ENSP00000348984,…	ERF,MSX2,TWIST1,YY1,STAT3,ZNF462,NIPBL,ZIC1,KAT6B,SMAD6,IHH,KMT2D,SIX2,MN1,ALX4,SMAD3,LMX1B,GTF2E2,SON,TCF20,ALX3,FLNA,NFIA,RUNX2,MED12,ASXL1,HNRNPK,SKI,CWC27,GLIS3,MSX1,TFAP2B,IRX5,GLI3,SOX6,KAT6A,TCF12,FGFR1,DPF2,ZEB2
GO:0014070	response to organic cyclic compound	15	873	42	33	9606.ENSP00000239243,9606.ENSP00000245451,9606.ENSP00000249373,9606.ENSP00000256078,9606.ENSP00000264657,9606.ENSP00000264664,9606.ENSP00000295731,9606.ENSP00000332973,9606.ENSP00000351905,9606.ENSP00000355896,9606.ENSP00000360141,9606.ENSP00000363193,9606.ENSP00000363973,9606.ENSP00000364133,9606.ENSP00000368682	MSX2,BMP4,SMO,KRAS,STAT3,FGF10,IHH,SMAD3,TGFBR2,TGFB2,GNAS,MED12,ALPL,TGFBR1,PHEX
GO:0001894	tissue homeostasis	6	155	78	34	9606.ENSP00000249373,9606.ENSP00000256078,9606.ENSP00000271651,9606.ENSP00000295731,9606.ENSP00000340944,9606.ENSP00000360141	SMO,KRAS,CTSK,IHH,PTPN11,GNAS
GO:0002051	osteoblast fate commitment	2	4	189	34	9606.ENSP00000309714,9606.ENSP00000360493	SH3PXD2B,RUNX2
GO:0003274	endocardial cushion fusion	2	4	189	34	9606.ENSP00000351905,9606.ENSP00000355896	TGFBR2,TGFB2
GO:0006606	protein import into nucleus	5	101	88	34	9606.ENSP00000264657,9606.ENSP00000304502,9606.ENSP00000317902,9606.ENSP00000371790,9606.ENSP00000378323	STAT3,SIX2,CEP57,FGF9,PPP3CA
GO:0007227	signal transduction downstream of smoothened	2	4	189	34	9606.ENSP00000249373,9606.ENSP00000296266	SMO,IFT122
GO:0010518	positive regulation of phospholipase activity	4	56	104	34	9606.ENSP00000277120,9606.ENSP00000339824,9606.ENSP00000393312,9606.ENSP00000410294	NTRK2,FGFR3,FGFR1,FGFR2
GO:0021700	developmental maturation	7	216	7	34	9606.ENSP00000295731,9606.ENSP00000322323,9606.ENSP00000339824,9606.ENSP00000360231,9606.ENSP00000360493,9606.ENSP00000378132,9606.ENSP00000393312	IHH,FAM20C,FGFR3,NFIA,RUNX2,IRX5,FGFR1
GO:0021761	limbic system development	5	101	88	34	9606.ENSP00000249373,9606.ENSP00000379258,9606.ENSP00000393312,9606.ENSP00000410294,9606.ENSP00000454157	SMO,GLI3,FGFR1,FGFR2,ZEB2
GO:0021910	smoothened signaling pathway involved in ventral spinal cord patterning	2	4	189	34	9606.ENSP00000249373,9606.ENSP00000379258	SMO,GLI3
GO:0033036	macromolecule localization	28	2268	28	34	9606.ENSP00000238628,9606.ENSP00000245451,9606.ENSP00000249373,9606.ENSP00000262238,9606.ENSP00000264657,9606.ENSP00000264664,9606.ENSP00000280551,9606.ENSP00000282516,9606.ENSP00000288602,9606.ENSP00000296266,9606.ENSP00000299314,9606.ENSP00000304502,9606.ENSP00000306999,9606.ENSP00000309714,9606.ENSP00000314444,9606.ENSP00000317902,9606.ENSP00000325527,9606.ENSP00000337850,9606.ENSP00000342924,…	IFT43,BMP4,SMO,YY1,STAT3,FGF10,SEC24D,NIPBL,BRAF,IFT122,GNPTAB,SIX2,ESCO2,SH3PXD2B,WDR35,CEP57,FBN1,KPTN,MCPH1,TGFBR2,FLNA,GNAS,FGF9,MSX1,PPP3CA,WDR19,IFT140,RAB23
GO:0033688	regulation of osteoblast proliferation	3	23	13	34	9606.ENSP00000294304,9606.ENSP00000332973,9606.ENSP00000410294	LRP5,SMAD3,FGFR2
GO:0044057	regulation of system process	11	516	52	34	9606.ENSP00000264664,9606.ENSP00000332973,9606.ENSP00000340944,9606.ENSP00000355896,9606.ENSP00000358866,9606.ENSP00000360141,9606.ENSP00000370698,9606.ENSP00000378132,9606.ENSP00000378323,9606.ENSP00000393312,9606.ENSP00000418823	FGF10,SMAD3,PTPN11,TGFB2,FLNA,GNAS,IL6ST,IRX5,PPP3CA,FGFR1,FTO
GO:0048103	somatic stem cell division	3	23	13	34	9606.ENSP00000355896,9606.ENSP00000393312,9606.ENSP00000410294	TGFB2,FGFR1,FGFR2
GO:0048741	skeletal muscle fiber development	3	23	13	34	9606.ENSP00000249373,9606.ENSP00000367797,9606.ENSP00000378323	SMO,SKI,PPP3CA
GO:0060364	frontal suture morphogenesis	2	4	189	34	9606.ENSP00000239243,9606.ENSP00000379258	MSX2,GLI3
GO:0060665	regulation of branching involved in salivary gland morphogenesis by mesenchymal-epithelial signaling	2	4	189	34	9606.ENSP00000264664,9606.ENSP00000393312	FGF10,FGFR1
GO:0060971	embryonic heart tube left/right pattern formation	2	4	189	34	9606.ENSP00000251268,9606.ENSP00000296266	MEGF8,IFT122
GO:0070723	response to cholesterol	3	23	13	34	9606.ENSP00000249373,9606.ENSP00000351905,9606.ENSP00000364133	SMO,TGFBR2,TGFBR1
GO:0090189	regulation of branching involved in ureteric bud morphogenesis	3	23	13	34	9606.ENSP00000245451,9606.ENSP00000249373,9606.ENSP00000304502	BMP4,SMO,SIX2
GO:0007017	microtubule-based process	12	605	49	35	9606.ENSP00000238628,9606.ENSP00000264664,9606.ENSP00000296266,9606.ENSP00000303058,9606.ENSP00000314444,9606.ENSP00000317902,9606.ENSP00000342924,9606.ENSP00000348984,9606.ENSP00000358866,9606.ENSP00000382717,9606.ENSP00000406012,9606.ENSP00000464317	IFT43,FGF10,IFT122,CEP120,WDR35,CEP57,MCPH1,SON,FLNA,WDR19,IFT140,MYH3
GO:0046530	photoreceptor cell differentiation	4	57	103	35	9606.ENSP00000264657,9606.ENSP00000277120,9606.ENSP00000295731,9606.ENSP00000406012	STAT3,NTRK2,IHH,IFT140
GO:0002684	positive regulation of immune system process	15	882	42	36	9606.ENSP00000204961,9606.ENSP00000254958,9606.ENSP00000256078,9606.ENSP00000264657,9606.ENSP00000264664,9606.ENSP00000295731,9606.ENSP00000296280,9606.ENSP00000332723,9606.ENSP00000340944,9606.ENSP00000351905,9606.ENSP00000355896,9606.ENSP00000360141,9606.ENSP00000370698,9606.ENSP00000379258,9606.ENSP00000411770	EFNB1,JAG1,KRAS,STAT3,FGF10,IHH,MASP1,COLEC10,PTPN11,TGFBR2,TGFB2,GNAS,IL6ST,GLI3,COLEC11
GO:0007346	regulation of mitotic cell cycle	12	608	48	36	9606.ENSP00000245451,9606.ENSP00000264664,9606.ENSP00000294304,9606.ENSP00000307143,9606.ENSP00000317902,9606.ENSP00000332973,9606.ENSP00000340944,9606.ENSP00000342924,9606.ENSP00000393312,9606.ENSP00000405726,9606.ENSP00000413720,9606.ENSP00000424757	BMP4,FGF10,LRP5,DONSON,CEP57,SMAD3,PTPN11,MCPH1,FGFR1,CDC45,CDKN1C,NEK1
GO:0021510	spinal cord development	5	103	87	36	9606.ENSP00000249373,9606.ENSP00000282928,9606.ENSP00000296266,9606.ENSP00000363193,9606.ENSP00000379258	SMO,ZIC1,IFT122,MED12,GLI3
GO:0032925	regulation of activin receptor signaling pathway	3	24	128	36	9606.ENSP00000264664,9606.ENSP00000367797,9606.ENSP00000371790	FGF10,SKI,FGF9
GO:0035051	cardiocyte differentiation	5	103	87	36	9606.ENSP00000242261,9606.ENSP00000245451,9606.ENSP00000254958,9606.ENSP00000355896,9606.ENSP00000379644	TWIST1,BMP4,JAG1,TGFB2,SOX6
GO:0032879	regulation of localization	30	2524	26	37	9606.ENSP00000242261,9606.ENSP00000245451,9606.ENSP00000249373,9606.ENSP00000251268,9606.ENSP00000254958,9606.ENSP00000264657,9606.ENSP00000264664,9606.ENSP00000265471,9606.ENSP00000268035,9606.ENSP00000282516,9606.ENSP00000282928,9606.ENSP00000288602,9606.ENSP00000294304,9606.ENSP00000303058,9606.ENSP00000332973,9606.ENSP00000340944,9606.ENSP00000351905,9606.ENSP00000355896,9606.ENSP00000358866,…	TWIST1,BMP4,SMO,MEGF8,JAG1,STAT3,FGF10,B3GAT3,IGF1R,NIPBL,ZIC1,BRAF,LRP5,CEP120,SMAD3,PTPN11,TGFBR2,TGFB2,FLNA,GNAS,TGFBR1,HNRNPK,FGF9,TFAP2B,PPP3CA,GLI3,FGFR1,CCBE1,RAB23,FTO
GO:0001947	heart looping	4	59	102	38	9606.ENSP00000249373,9606.ENSP00000295731,9606.ENSP00000332973,9606.ENSP00000351905	SMO,IHH,SMAD3,TGFBR2
GO:0006796	phosphate-containing compound metabolic process	26	2065	29	40	9606.ENSP00000204961,9606.ENSP00000245451,9606.ENSP00000256078,9606.ENSP00000262644,9606.ENSP00000264657,9606.ENSP00000264664,9606.ENSP00000268035,9606.ENSP00000277120,9606.ENSP00000288602,9606.ENSP00000299314,9606.ENSP00000316512,9606.ENSP00000322323,9606.ENSP00000339824,9606.ENSP00000340944,9606.ENSP00000351905,9606.ENSP00000355896,9606.ENSP00000363973,9606.ENSP00000364133,9606.ENSP00000371790,…	EFNB1,BMP4,KRAS,IMPAD1,STAT3,FGF10,IGF1R,NTRK2,BRAF,GNPTAB,TLK2,FAM20C,FGFR3,PTPN11,TGFBR2,TGFB2,ALPL,TGFBR1,FGF9,PPP3CA,PPP1CB,FGFR1,FGFR2,RAB23,NEK1,MYH3
GO:0060045	positive regulation of cardiac muscle cell proliferation	3	25	127	40	9606.ENSP00000371790,9606.ENSP00000393312,9606.ENSP00000410294	FGF9,FGFR1,FGFR2
GO:0090504	epiboly	3	25	127	40	9606.ENSP00000239243,9606.ENSP00000251268,9606.ENSP00000358866	MSX2,MEGF8,FLNA
GO:0032233	positive regulation of actin filament bundle assembly	4	60	101	41	9606.ENSP00000309714,9606.ENSP00000332973,9606.ENSP00000358866,9606.ENSP00000364133	SH3PXD2B,SMAD3,FLNA,TGFBR1
GO:0042110	T cell activation	7	225	68	41	9606.ENSP00000001146,9606.ENSP00000264657,9606.ENSP00000332973,9606.ENSP00000349313,9606.ENSP00000360493,9606.ENSP00000378323,9606.ENSP00000379258	CYP26B1,STAT3,SMAD3,NHEJ1,RUNX2,PPP3CA,GLI3
GO:0044271	cellular nitrogen compound biosynthetic process	38	3528	22	41	9606.ENSP00000222329,9606.ENSP00000239243,9606.ENSP00000242261,9606.ENSP00000262238,9606.ENSP00000264657,9606.ENSP00000277225,9606.ENSP00000282516,9606.ENSP00000282928,9606.ENSP00000287239,9606.ENSP00000288840,9606.ENSP00000301067,9606.ENSP00000304502,9606.ENSP00000304956,9606.ENSP00000332744,9606.ENSP00000332973,9606.ENSP00000347684,9606.ENSP00000348168,9606.ENSP00000352463,9606.ENSP00000358807,…	ERF,MSX2,TWIST1,YY1,STAT3,ZNF462,NIPBL,ZIC1,KAT6B,SMAD6,KMT2D,SIX2,MN1,ALX4,SMAD3,LMX1B,GTF2E2,TCF20,ALX3,FLNA,NFIA,RUNX2,MED12,ASXL1,HNRNPK,PSAT1,SKI,GLIS3,MSX1,TFAP2B,IRX5,GLI3,SOX6,KAT6A,TCF12,FGFR1,DPF2,ZEB2
GO:0051128	regulation of cellular component organization	28	2306	27	42	9606.ENSP00000220562,9606.ENSP00000239243,9606.ENSP00000242261,9606.ENSP00000245451,9606.ENSP00000251268,9606.ENSP00000268035,9606.ENSP00000277120,9606.ENSP00000282516,9606.ENSP00000288840,9606.ENSP00000294304,9606.ENSP00000303058,9606.ENSP00000309714,9606.ENSP00000314444,9606.ENSP00000316512,9606.ENSP00000332973,9606.ENSP00000340944,9606.ENSP00000342924,9606.ENSP00000355896,9606.ENSP00000358866,…	EXTL3,MSX2,TWIST1,BMP4,MEGF8,IGF1R,NTRK2,NIPBL,SMAD6,LRP5,CEP120,SH3PXD2B,WDR35,TLK2,SMAD3,PTPN11,MCPH1,TGFB2,FLNA,TGFBR1,HNRNPK,SKI,MSX1,PPP3CA,FGFR1,CDC45,IFT140,ZEB2
GO:0030155	regulation of cell adhesion	12	623	47	43	9606.ENSP00000204961,9606.ENSP00000245451,9606.ENSP00000254958,9606.ENSP00000295731,9606.ENSP00000332973,9606.ENSP00000340944,9606.ENSP00000351905,9606.ENSP00000355896,9606.ENSP00000358866,9606.ENSP00000370698,9606.ENSP00000378769,9606.ENSP00000379258	EFNB1,BMP4,JAG1,IHH,SMAD3,PTPN11,TGFBR2,TGFB2,FLNA,IL6ST,PPP1CB,GLI3
GO:0032880	regulation of protein localization	15	901	41	43	9606.ENSP00000242261,9606.ENSP00000245451,9606.ENSP00000249373,9606.ENSP00000265471,9606.ENSP00000282928,9606.ENSP00000294304,9606.ENSP00000303058,9606.ENSP00000332973,9606.ENSP00000340944,9606.ENSP00000355896,9606.ENSP00000360141,9606.ENSP00000377265,9606.ENSP00000378323,9606.ENSP00000379258,9606.ENSP00000417610	TWIST1,BMP4,SMO,B3GAT3,ZIC1,LRP5,CEP120,SMAD3,PTPN11,TGFB2,GNAS,TFAP2B,PPP3CA,GLI3,RAB23
GO:0043588	skin development	9	373	57	43	9606.ENSP00000001146,9606.ENSP00000249373,9606.ENSP00000254958,9606.ENSP00000264664,9606.ENSP00000332744,9606.ENSP00000355896,9606.ENSP00000360141,9606.ENSP00000377265,9606.ENSP00000410294	CYP26B1,SMO,JAG1,FGF10,ALX4,TGFB2,GNAS,TFAP2B,FGFR2
GO:0000902	cell morphogenesis	12	626	47	44	9606.ENSP00000204961,9606.ENSP00000295731,9606.ENSP00000340944,9606.ENSP00000355896,9606.ENSP00000358866,9606.ENSP00000364839,9606.ENSP00000372170,9606.ENSP00000379258,9606.ENSP00000379644,9606.ENSP00000382717,9606.ENSP00000410294,9606.ENSP00000454157	EFNB1,IHH,PTPN11,TGFB2,FLNA,ASXL1,MSX1,GLI3,SOX6,WDR19,FGFR2,ZEB2
GO:0033088	negative regulation of immature T cell proliferation in thymus	2	5	179	44	9606.ENSP00000245451,9606.ENSP00000295731	BMP4,IHH
GO:0042481	regulation of odontogenesis	3	26	125	44	9606.ENSP00000245451,9606.ENSP00000360493,9606.ENSP00000372170	BMP4,RUNX2,MSX1
GO:0045785	positive regulation of cell adhesion	9	375	57	44	9606.ENSP00000204961,9606.ENSP00000295731,9606.ENSP00000332973,9606.ENSP00000340944,9606.ENSP00000351905,9606.ENSP00000355896,9606.ENSP00000358866,9606.ENSP00000370698,9606.ENSP00000379258	EFNB1,IHH,SMAD3,PTPN11,TGFBR2,TGFB2,FLNA,IL6ST,GLI3
GO:0048333	mesodermal cell differentiation	3	26	125	44	9606.ENSP00000245451,9606.ENSP00000304502,9606.ENSP00000410294	BMP4,SIX2,FGFR2
GO:0060037	pharyngeal system development	3	26	125	44	9606.ENSP00000245451,9606.ENSP00000355896,9606.ENSP00000364133	BMP4,TGFB2,TGFBR1
GO:0060664	epithelial cell proliferation involved in salivary gland morphogenesis	2	5	179	44	9606.ENSP00000264664,9606.ENSP00000410294	FGF10,FGFR2
GO:0000278	mitotic cell cycle	12	628	47	46	9606.ENSP00000222329,9606.ENSP00000264664,9606.ENSP00000282516,9606.ENSP00000307143,9606.ENSP00000317902,9606.ENSP00000340944,9606.ENSP00000342924,9606.ENSP00000348984,9606.ENSP00000358866,9606.ENSP00000360623,9606.ENSP00000378323,9606.ENSP00000405726	ERF,FGF10,NIPBL,DONSON,CEP57,PTPN11,MCPH1,SON,FLNA,ORC1,PPP3CA,CDC45
GO:0032989	cellular component morphogenesis	13	720	44	46	9606.ENSP00000204961,9606.ENSP00000295731,9606.ENSP00000340944,9606.ENSP00000355896,9606.ENSP00000358866,9606.ENSP00000364839,9606.ENSP00000372170,9606.ENSP00000379258,9606.ENSP00000379644,9606.ENSP00000382717,9606.ENSP00000410294,9606.ENSP00000454157,9606.ENSP00000464317	EFNB1,IHH,PTPN11,TGFB2,FLNA,ASXL1,MSX1,GLI3,SOX6,WDR19,FGFR2,ZEB2,MYH3
GO:0050863	regulation of T cell activation	8	302	61	46	9606.ENSP00000001146,9606.ENSP00000204961,9606.ENSP00000245451,9606.ENSP00000295731,9606.ENSP00000340944,9606.ENSP00000351905,9606.ENSP00000370698,9606.ENSP00000379258	CYP26B1,EFNB1,BMP4,IHH,PTPN11,TGFBR2,IL6ST,GLI3
GO:0042593	glucose homeostasis	6	169	74	49	9606.ENSP00000264657,9606.ENSP00000314444,9606.ENSP00000325527,9606.ENSP00000340944,9606.ENSP00000377265,9606.ENSP00000378323	STAT3,WDR35,FBN1,PTPN11,TFAP2B,PPP3CA
GO:0045926	negative regulation of growth	7	235	66	50	9606.ENSP00000245451,9606.ENSP00000332973,9606.ENSP00000339824,9606.ENSP00000351905,9606.ENSP00000355896,9606.ENSP00000360141,9606.ENSP00000372170	BMP4,SMAD3,FGFR3,TGFBR2,TGFB2,GNAS,MSX1
GO:0035909	aorta morphogenesis	3	28	122	52	9606.ENSP00000254958,9606.ENSP00000355896,9606.ENSP00000377265	JAG1,TGFB2,TFAP2B
GO:0001707	mesoderm formation	4	66	97	55	9606.ENSP00000245451,9606.ENSP00000304502,9606.ENSP00000332973,9606.ENSP00000410294	BMP4,SIX2,SMAD3,FGFR2
GO:0030500	regulation of bone mineralization	4	66	97	55	9606.ENSP00000242261,9606.ENSP00000245451,9606.ENSP00000322323,9606.ENSP00000332973	TWIST1,BMP4,FAM20C,SMAD3
GO:0048709	oligodendrocyte differentiation	4	66	97	55	9606.ENSP00000277120,9606.ENSP00000363193,9606.ENSP00000379258,9606.ENSP00000379644	NTRK2,MED12,GLI3,SOX6
GO:0072088	nephron epithelium morphogenesis	4	66	97	55	9606.ENSP00000245451,9606.ENSP00000249373,9606.ENSP00000304502,9606.ENSP00000379258	BMP4,SMO,SIX2,GLI3
GO:2001233	regulation of apoptotic signaling pathway	9	388	55	55	9606.ENSP00000245451,9606.ENSP00000264664,9606.ENSP00000314444,9606.ENSP00000327801,9606.ENSP00000332973,9606.ENSP00000364133,9606.ENSP00000365439,9606.ENSP00000372170,9606.ENSP00000393312	BMP4,FGF10,WDR35,P4HB,SMAD3,TGFBR1,HNRNPK,MSX1,FGFR1
GO:0001957	intramembranous ossification	2	6	171	56	9606.ENSP00000271651,9606.ENSP00000304956	CTSK,MN1
GO:0002521	leukocyte differentiation	8	313	6	56	9606.ENSP00000193322,9606.ENSP00000245451,9606.ENSP00000264657,9606.ENSP00000322323,9606.ENSP00000349313,9606.ENSP00000351905,9606.ENSP00000360493,9606.ENSP00000379258	OSTM1,BMP4,STAT3,FAM20C,NHEJ1,TGFBR2,RUNX2,GLI3
GO:0007182	common-partner SMAD protein phosphorylation	2	6	171	56	9606.ENSP00000245451,9606.ENSP00000351905	BMP4,TGFBR2
GO:0010453	regulation of cell fate commitment	3	29	12	56	9606.ENSP00000245451,9606.ENSP00000393312,9606.ENSP00000410294	BMP4,FGFR1,FGFR2
GO:0032808	lacrimal gland development	2	6	171	56	9606.ENSP00000264664,9606.ENSP00000410294	FGF10,FGFR2
GO:0040036	regulation of fibroblast growth factor receptor signaling pathway	3	29	12	56	9606.ENSP00000322323,9606.ENSP00000360493,9606.ENSP00000410294	FAM20C,RUNX2,FGFR2
GO:0060440	trachea formation	2	6	171	56	9606.ENSP00000245451,9606.ENSP00000351905	BMP4,TGFBR2
GO:0060684	epithelial-mesenchymal cell signaling	2	6	171	56	9606.ENSP00000245451,9606.ENSP00000249373	BMP4,SMO
GO:0061156	pulmonary artery morphogenesis	2	6	171	56	9606.ENSP00000245451,9606.ENSP00000254958	BMP4,JAG1
GO:0061309	cardiac neural crest cell development involved in outflow tract morphogenesis	2	6	171	56	9606.ENSP00000242261,9606.ENSP00000254958	TWIST1,JAG1
GO:0048663	neuron fate commitment	4	68	96	59	9606.ENSP00000245451,9606.ENSP00000295731,9606.ENSP00000364133,9606.ENSP00000379258	BMP4,IHH,TGFBR1,GLI3
GO:1903708	positive regulation of hemopoiesis	6	177	72	59	9606.ENSP00000254958,9606.ENSP00000264657,9606.ENSP00000295731,9606.ENSP00000351905,9606.ENSP00000360141,9606.ENSP00000379258	JAG1,STAT3,IHH,TGFBR2,GNAS,GLI3
GO:0009954	proximal/distal pattern formation	3	31	117	66	9606.ENSP00000001146,9606.ENSP00000264664,9606.ENSP00000379258	CYP26B1,FGF10,GLI3
GO:0051179	localization	50	5233	17	66	9606.ENSP00000204961,9606.ENSP00000238628,9606.ENSP00000239243,9606.ENSP00000242261,9606.ENSP00000245451,9606.ENSP00000249373,9606.ENSP00000251268,9606.ENSP00000262238,9606.ENSP00000264657,9606.ENSP00000264664,9606.ENSP00000277120,9606.ENSP00000280551,9606.ENSP00000282516,9606.ENSP00000288602,9606.ENSP00000294304,9606.ENSP00000296266,9606.ENSP00000296280,9606.ENSP00000299314,9606.ENSP00000303058,…	EFNB1,IFT43,MSX2,TWIST1,BMP4,SMO,MEGF8,YY1,STAT3,FGF10,NTRK2,SEC24D,NIPBL,BRAF,LRP5,IFT122,MASP1,GNPTAB,CEP120,SIX2,ESCO2,SH3PXD2B,WDR35,CEP57,FBN1,KPTN,HUWE1,PTPN11,MCPH1,TGFBR2,KIAA1279,TGFB2,FLNA,GNAS,TGFBR1,SKI,FGF9,MSX1,SLC39A8,PPP3CA,GLI3,WDR19,FGFR1,IFT140,COLEC11,RAB23,TMEM216,ZEB2,SLC25A24,TMCO1
GO:0051249	regulation of lymphocyte activation	9	401	54	66	9606.ENSP00000001146,9606.ENSP00000204961,9606.ENSP00000245451,9606.ENSP00000264664,9606.ENSP00000295731,9606.ENSP00000340944,9606.ENSP00000351905,9606.ENSP00000370698,9606.ENSP00000379258	CYP26B1,EFNB1,BMP4,FGF10,IHH,PTPN11,TGFBR2,IL6ST,GLI3
GO:0006996	organelle organization	34	3131	22	68	9606.ENSP00000001146,9606.ENSP00000238628,9606.ENSP00000255674,9606.ENSP00000256078,9606.ENSP00000262238,9606.ENSP00000264657,9606.ENSP00000264664,9606.ENSP00000277225,9606.ENSP00000280551,9606.ENSP00000282516,9606.ENSP00000287239,9606.ENSP00000296266,9606.ENSP00000299314,9606.ENSP00000301067,9606.ENSP00000303058,9606.ENSP00000309714,9606.ENSP00000314444,9606.ENSP00000316512,9606.ENSP00000317902,…	CYP26B1,IFT43,RTTN,KRAS,YY1,STAT3,FGF10,ZNF462,SEC24D,NIPBL,KAT6B,IFT122,GNPTAB,KMT2D,CEP120,SH3PXD2B,WDR35,TLK2,CEP57,KPTN,HUWE1,MCPH1,SON,FLNA,ASXL1,KAT6A,WDR19,CDC45,IFT140,RAB23,NEK1,TMEM216,MYH3,RECQL4
GO:0008544	epidermis development	9	403	54	68	9606.ENSP00000001146,9606.ENSP00000249373,9606.ENSP00000254958,9606.ENSP00000264664,9606.ENSP00000332744,9606.ENSP00000355896,9606.ENSP00000360141,9606.ENSP00000393312,9606.ENSP00000410294	CYP26B1,SMO,JAG1,FGF10,ALX4,TGFB2,GNAS,FGFR1,FGFR2
GO:0001889	liver development	5	123	8	69	9606.ENSP00000256078,9606.ENSP00000295731,9606.ENSP00000314444,9606.ENSP00000332973,9606.ENSP00000379258	KRAS,IHH,WDR35,SMAD3,GLI3
GO:0048539	bone marrow development	2	7	164	69	9606.ENSP00000294304,9606.ENSP00000364839	LRP5,ASXL1
GO:0048666	neuron development	13	758	42	69	9606.ENSP00000204961,9606.ENSP00000251268,9606.ENSP00000277120,9606.ENSP00000295731,9606.ENSP00000340944,9606.ENSP00000355896,9606.ENSP00000367797,9606.ENSP00000378132,9606.ENSP00000379258,9606.ENSP00000393312,9606.ENSP00000406012,9606.ENSP00000410294,9606.ENSP00000454157	EFNB1,MEGF8,NTRK2,IHH,PTPN11,TGFB2,SKI,IRX5,GLI3,FGFR1,IFT140,FGFR2,ZEB2
GO:0060430	lung saccule development	2	7	164	69	9606.ENSP00000264664,9606.ENSP00000364839	FGF10,ASXL1
GO:0060463	lung lobe morphogenesis	2	7	164	69	9606.ENSP00000351905,9606.ENSP00000410294	TGFBR2,FGFR2
GO:0060687	regulation of branching involved in prostate gland morphogenesis	2	7	164	69	9606.ENSP00000245451,9606.ENSP00000410294	BMP4,FGFR2
GO:0031016	pancreas development	4	72	93	70	9606.ENSP00000245451,9606.ENSP00000249373,9606.ENSP00000264664,9606.ENSP00000295731	BMP4,SMO,FGF10,IHH
GO:0051150	regulation of smooth muscle cell differentiation	3	32	116	70	9606.ENSP00000245451,9606.ENSP00000371790,9606.ENSP00000410294	BMP4,FGF9,FGFR2
GO:0060612	adipose tissue development	3	32	116	70	9606.ENSP00000294304,9606.ENSP00000309714,9606.ENSP00000418823	LRP5,SH3PXD2B,FTO
GO:0070925	organelle assembly	12	666	44	70	9606.ENSP00000238628,9606.ENSP00000296266,9606.ENSP00000309714,9606.ENSP00000314444,9606.ENSP00000317902,9606.ENSP00000358866,9606.ENSP00000382717,9606.ENSP00000406012,9606.ENSP00000417610,9606.ENSP00000424757,9606.ENSP00000440638,9606.ENSP00000464317	IFT43,IFT122,SH3PXD2B,WDR35,CEP57,FLNA,WDR19,IFT140,RAB23,NEK1,TMEM216,MYH3
GO:0040018	positive regulation of multicellular organism growth	3	33	115	76	9606.ENSP00000249373,9606.ENSP00000282516,9606.ENSP00000309714	SMO,NIPBL,SH3PXD2B
GO:0043627	response to estrogen	4	74	92	76	9606.ENSP00000288840,9606.ENSP00000301067,9606.ENSP00000351905,9606.ENSP00000379258	SMAD6,KMT2D,TGFBR2,GLI3
GO:0048048	embryonic eye morphogenesis	3	33	115	76	9606.ENSP00000242261,9606.ENSP00000295731,9606.ENSP00000325527	TWIST1,IHH,FBN1
GO:0048873	homeostasis of number of cells within a tissue	3	33	115	76	9606.ENSP00000249373,9606.ENSP00000256078,9606.ENSP00000340944	SMO,KRAS,PTPN11
GO:0090316	positive regulation of intracellular protein transport	5	126	79	76	9606.ENSP00000249373,9606.ENSP00000265471,9606.ENSP00000282928,9606.ENSP00000332973,9606.ENSP00000379258	SMO,B3GAT3,ZIC1,SMAD3,GLI3
GO:0051641	cellular localization	26	2180	26	77	9606.ENSP00000238628,9606.ENSP00000245451,9606.ENSP00000249373,9606.ENSP00000264657,9606.ENSP00000264664,9606.ENSP00000280551,9606.ENSP00000282516,9606.ENSP00000288602,9606.ENSP00000296266,9606.ENSP00000299314,9606.ENSP00000303058,9606.ENSP00000304502,9606.ENSP00000306999,9606.ENSP00000309714,9606.ENSP00000314444,9606.ENSP00000317902,9606.ENSP00000337850,9606.ENSP00000342924,9606.ENSP00000358866,…	IFT43,BMP4,SMO,STAT3,FGF10,SEC24D,NIPBL,BRAF,IFT122,GNPTAB,CEP120,SIX2,ESCO2,SH3PXD2B,WDR35,CEP57,KPTN,MCPH1,FLNA,GNAS,FGF9,MSX1,PPP3CA,WDR19,IFT140,TMEM216
GO:1901564	organonitrogen compound metabolic process	50	5281	16	79	9606.ENSP00000204961,9606.ENSP00000220562,9606.ENSP00000245451,9606.ENSP00000256078,9606.ENSP00000262238,9606.ENSP00000262644,9606.ENSP00000263083,9606.ENSP00000264664,9606.ENSP00000265471,9606.ENSP00000268035,9606.ENSP00000271651,9606.ENSP00000277120,9606.ENSP00000287239,9606.ENSP00000288602,9606.ENSP00000295731,9606.ENSP00000296280,9606.ENSP00000299314,9606.ENSP00000301067,9606.ENSP00000306999,…	EFNB1,EXTL3,BMP4,KRAS,YY1,IMPAD1,DPH1,FGF10,B3GAT3,IGF1R,CTSK,NTRK2,KAT6B,BRAF,IHH,MASP1,GNPTAB,KMT2D,ESCO2,TLK2,FAM20C,CRTAP,FBN1,P4HB,COLEC10,SMAD3,FGFR3,HUWE1,PTPN11,TGFBR2,TGFB2,ADAMTSL4,MED12,TGFBR1,ASXL1,PSAT1,PHEX,CWC27,FGF9,PPP3CA,PPP1CB,GLI3,KAT6A,FGFR1,FGFR2,COLEC11,RAB23,POR,NEK1,MYH3
GO:0051251	positive regulation of lymphocyte activation	7	260	62	81	9606.ENSP00000204961,9606.ENSP00000264664,9606.ENSP00000295731,9606.ENSP00000340944,9606.ENSP00000351905,9606.ENSP00000370698,9606.ENSP00000379258	EFNB1,FGF10,IHH,PTPN11,TGFBR2,IL6ST,GLI3
GO:0097421	liver regeneration	3	34	113	81	9606.ENSP00000295731,9606.ENSP00000314444,9606.ENSP00000379258	IHH,WDR35,GLI3
GO:0030916	otic vesicle formation	2	8	159	83	9606.ENSP00000264664,9606.ENSP00000410294	FGF10,FGFR2
GO:0032909	regulation of transforming growth factor beta2 production	2	8	159	83	9606.ENSP00000332973,9606.ENSP00000355896	SMAD3,TGFB2
GO:0061626	pharyngeal arch artery morphogenesis	2	8	159	83	9606.ENSP00000245451,9606.ENSP00000355896	BMP4,TGFB2
GO:0072161	mesenchymal cell differentiation involved in kidney development	2	8	159	83	9606.ENSP00000245451,9606.ENSP00000304502	BMP4,SIX2
GO:1902105	regulation of leukocyte differentiation	7	261	62	83	9606.ENSP00000001146,9606.ENSP00000245451,9606.ENSP00000295731,9606.ENSP00000325527,9606.ENSP00000351905,9606.ENSP00000360141,9606.ENSP00000379258	CYP26B1,BMP4,IHH,FBN1,TGFBR2,GNAS,GLI3
GO:0045580	regulation of T cell differentiation	5	130	77	84	9606.ENSP00000001146,9606.ENSP00000245451,9606.ENSP00000295731,9606.ENSP00000351905,9606.ENSP00000379258	CYP26B1,BMP4,IHH,TGFBR2,GLI3
GO:0030501	positive regulation of bone mineralization	3	35	112	85	9606.ENSP00000245451,9606.ENSP00000322323,9606.ENSP00000332973	BMP4,FAM20C,SMAD3
GO:0043062	extracellular structure organization	8	339	56	85	9606.ENSP00000271651,9606.ENSP00000295731,9606.ENSP00000309714,9606.ENSP00000325527,9606.ENSP00000327801,9606.ENSP00000355896,9606.ENSP00000358035,9606.ENSP00000364133	CTSK,IHH,SH3PXD2B,FBN1,P4HB,TGFB2,ADAMTSL4,TGFBR1
GO:0048872	homeostasis of number of cells	6	193	68	85	9606.ENSP00000245451,9606.ENSP00000249373,9606.ENSP00000256078,9606.ENSP00000340944,9606.ENSP00000364839,9606.ENSP00000379644	BMP4,SMO,KRAS,PTPN11,ASXL1,SOX6
GO:0050870	positive regulation of T cell activation	6	193	68	85	9606.ENSP00000204961,9606.ENSP00000295731,9606.ENSP00000340944,9606.ENSP00000351905,9606.ENSP00000370698,9606.ENSP00000379258	EFNB1,IHH,PTPN11,TGFBR2,IL6ST,GLI3
GO:0072080	nephron tubule development	4	77	9	85	9606.ENSP00000245451,9606.ENSP00000254958,9606.ENSP00000377265,9606.ENSP00000379258	BMP4,JAG1,TFAP2B,GLI3
GO:2001222	regulation of neuron migration	3	35	112	85	9606.ENSP00000264657,9606.ENSP00000282516,9606.ENSP00000358866	STAT3,NIPBL,FLNA
GO:0070374	positive regulation of ERK1 and ERK2 cascade	6	196	67	90	9606.ENSP00000245451,9606.ENSP00000264664,9606.ENSP00000288602,9606.ENSP00000339824,9606.ENSP00000340944,9606.ENSP00000410294	BMP4,FGF10,BRAF,FGFR3,PTPN11,FGFR2
GO:0031100	animal organ regeneration	4	79	89	92	9606.ENSP00000295731,9606.ENSP00000314444,9606.ENSP00000351905,9606.ENSP00000379258	IHH,WDR35,TGFBR2,GLI3
GO:0008406	gonad development	6	198	67	95	9606.ENSP00000355896,9606.ENSP00000358866,9606.ENSP00000364133,9606.ENSP00000371790,9606.ENSP00000378132,9606.ENSP00000382717	TGFB2,FLNA,TGFBR1,FGF9,IRX5,WDR19
GO:0010631	epithelial cell migration	4	80	89	96	9606.ENSP00000264664,9606.ENSP00000340944,9606.ENSP00000364133,9606.ENSP00000454157	FGF10,PTPN11,TGFBR1,ZEB2
GO:0048661	positive regulation of smooth muscle cell proliferation	4	80	89	96	9606.ENSP00000245451,9606.ENSP00000351905,9606.ENSP00000371790,9606.ENSP00000410294	BMP4,TGFBR2,FGF9,FGFR2
GO:0010692	regulation of alkaline phosphatase activity	2	9	153	98	9606.ENSP00000332973,9606.ENSP00000355896	SMAD3,TGFB2
GO:0023014	signal transduction by protein phosphorylation	8	349	55	98	9606.ENSP00000256078,9606.ENSP00000264664,9606.ENSP00000288602,9606.ENSP00000339824,9606.ENSP00000371790,9606.ENSP00000393312,9606.ENSP00000410294,9606.ENSP00000424757	KRAS,FGF10,BRAF,FGFR3,FGF9,FGFR1,FGFR2,NEK1
GO:0035988	chondrocyte proliferation	2	9	153	98	9606.ENSP00000295731,9606.ENSP00000339824	IHH,FGFR3
GO:0038155	interleukin-23-mediated signaling pathway	2	9	153	98	9606.ENSP00000264657,9606.ENSP00000327801	STAT3,P4HB
GO:0042473	outer ear morphogenesis	2	9	153	98	9606.ENSP00000242261,9606.ENSP00000393312	TWIST1,FGFR1
GO:0045786	negative regulation of cell cycle	10	517	47	98	9606.ENSP00000245451,9606.ENSP00000264664,9606.ENSP00000307143,9606.ENSP00000332973,9606.ENSP00000340944,9606.ENSP00000342924,9606.ENSP00000355896,9606.ENSP00000364133,9606.ENSP00000405726,9606.ENSP00000413720	BMP4,FGF10,DONSON,SMAD3,PTPN11,MCPH1,TGFB2,TGFBR1,CDC45,CDKN1C
GO:0060601	lateral sprouting from an epithelium	2	9	153	98	9606.ENSP00000264664,9606.ENSP00000410294	FGF10,FGFR2
GO:0060872	semicircular canal development	2	9	153	98	9606.ENSP00000264664,9606.ENSP00000379258	FGF10,GLI3
GO:1903242	regulation of cardiac muscle hypertrophy in response to stress	2	9	153	98	9606.ENSP00000332973,9606.ENSP00000378323	SMAD3,PPP3CA
GO:0002067	glandular epithelial cell differentiation	3	38	109	102	9606.ENSP00000245451,9606.ENSP00000249373,9606.ENSP00000410294	BMP4,SMO,FGFR2
GO:0006029	proteoglycan metabolic process	4	82	88	102	9606.ENSP00000220562,9606.ENSP00000262644,9606.ENSP00000265471,9606.ENSP00000295731	EXTL3,IMPAD1,B3GAT3,IHH
GO:0061512	protein localization to cilium	3	38	109	102	9606.ENSP00000296266,9606.ENSP00000314444,9606.ENSP00000406012	IFT122,WDR35,IFT140
GO:0006260	DNA replication	6	203	66	104	9606.ENSP00000307143,9606.ENSP00000360231,9606.ENSP00000360623,9606.ENSP00000405726,9606.ENSP00000434435,9606.ENSP00000482313	DONSON,NFIA,ORC1,CDC45,FAM111A,RECQL4
GO:0050670	regulation of lymphocyte proliferation	6	205	65	108	9606.ENSP00000204961,9606.ENSP00000245451,9606.ENSP00000264664,9606.ENSP00000295731,9606.ENSP00000351905,9606.ENSP00000370698	EFNB1,BMP4,FGF10,IHH,TGFBR2,IL6ST
GO:0030857	negative regulation of epithelial cell differentiation	3	39	107	109	9606.ENSP00000239243,9606.ENSP00000249373,9606.ENSP00000254958	MSX2,SMO,JAG1
GO:0045684	positive regulation of epidermis development	3	39	107	109	9606.ENSP00000239243,9606.ENSP00000245451,9606.ENSP00000355896	MSX2,BMP4,TGFB2
GO:0048640	negative regulation of developmental growth	4	84	87	110	9606.ENSP00000245451,9606.ENSP00000339824,9606.ENSP00000351905,9606.ENSP00000360141	BMP4,FGFR3,TGFBR2,GNAS
GO:1903037	regulation of leukocyte cell-cell adhesion	7	278	59	110	9606.ENSP00000204961,9606.ENSP00000245451,9606.ENSP00000295731,9606.ENSP00000340944,9606.ENSP00000351905,9606.ENSP00000370698,9606.ENSP00000379258	EFNB1,BMP4,IHH,PTPN11,TGFBR2,IL6ST,GLI3
GO:0033554	cellular response to stress	20	1553	3	111	9606.ENSP00000220562,9606.ENSP00000242261,9606.ENSP00000262238,9606.ENSP00000282516,9606.ENSP00000288602,9606.ENSP00000306999,9606.ENSP00000307143,9606.ENSP00000316512,9606.ENSP00000327801,9606.ENSP00000337850,9606.ENSP00000340648,9606.ENSP00000340944,9606.ENSP00000349313,9606.ENSP00000380136,9606.ENSP00000405726,9606.ENSP00000418823,9606.ENSP00000424757,9606.ENSP00000457733,9606.ENSP00000480514,…	EXTL3,TWIST1,YY1,NIPBL,BRAF,ESCO2,DONSON,TLK2,P4HB,KPTN,HUWE1,PTPN11,NHEJ1,KAT6A,CDC45,FTO,NEK1,SLC25A24,TMCO1,RECQL4
GO:0003183	mitral valve morphogenesis	2	10	149	113	9606.ENSP00000242261,9606.ENSP00000288840	TWIST1,SMAD6
GO:0060433	bronchus development	2	10	149	113	9606.ENSP00000245451,9606.ENSP00000351905	BMP4,TGFBR2
GO:0060442	branching involved in prostate gland morphogenesis	2	10	149	113	9606.ENSP00000245451,9606.ENSP00000410294	BMP4,FGFR2
GO:0072015	glomerular visceral epithelial cell development	2	10	149	113	9606.ENSP00000245451,9606.ENSP00000254958	BMP4,JAG1
GO:0043113	receptor clustering	3	40	106	115	9606.ENSP00000296266,9606.ENSP00000358866,9606.ENSP00000382717	IFT122,FLNA,WDR19
GO:0044262	cellular carbohydrate metabolic process	5	144	73	120	9606.ENSP00000262644,9606.ENSP00000288602,9606.ENSP00000299314,9606.ENSP00000370698,9606.ENSP00000378769	IMPAD1,BRAF,GNPTAB,IL6ST,PPP1CB
GO:0045931	positive regulation of mitotic cell cycle	5	144	73	120	9606.ENSP00000264664,9606.ENSP00000294304,9606.ENSP00000340944,9606.ENSP00000393312,9606.ENSP00000405726	FGF10,LRP5,PTPN11,FGFR1,CDC45
GO:0044706	multi-multicellular organism process	6	211	64	122	9606.ENSP00000256078,9606.ENSP00000295731,9606.ENSP00000309714,9606.ENSP00000351905,9606.ENSP00000360141,9606.ENSP00000450565	KRAS,IHH,SH3PXD2B,TGFBR2,GNAS,IL11RA
GO:0045581	negative regulation of T cell differentiation	3	41	105	122	9606.ENSP00000245451,9606.ENSP00000295731,9606.ENSP00000379258	BMP4,IHH,GLI3
GO:0044703	multi-organism reproductive process	14	923	37	123	9606.ENSP00000001146,9606.ENSP00000245451,9606.ENSP00000256078,9606.ENSP00000262238,9606.ENSP00000264657,9606.ENSP00000295731,9606.ENSP00000301067,9606.ENSP00000309714,9606.ENSP00000317902,9606.ENSP00000323696,9606.ENSP00000351905,9606.ENSP00000360141,9606.ENSP00000364133,9606.ENSP00000450565	CYP26B1,BMP4,KRAS,YY1,STAT3,IHH,KMT2D,SH3PXD2B,CEP57,CRTAP,TGFBR2,GNAS,TGFBR1,IL11RA
GO:0060249	anatomical structure homeostasis	7	285	58	123	9606.ENSP00000249373,9606.ENSP00000256078,9606.ENSP00000271651,9606.ENSP00000295731,9606.ENSP00000340944,9606.ENSP00000360141,9606.ENSP00000482313	SMO,KRAS,CTSK,IHH,PTPN11,GNAS,RECQL4
GO:0022407	regulation of cell-cell adhesion	8	366	53	126	9606.ENSP00000204961,9606.ENSP00000245451,9606.ENSP00000254958,9606.ENSP00000295731,9606.ENSP00000340944,9606.ENSP00000351905,9606.ENSP00000370698,9606.ENSP00000379258	EFNB1,BMP4,JAG1,IHH,PTPN11,TGFBR2,IL6ST,GLI3
GO:0048469	cell maturation	5	146	72	126	9606.ENSP00000295731,9606.ENSP00000322323,9606.ENSP00000360493,9606.ENSP00000378132,9606.ENSP00000393312	IHH,FAM20C,RUNX2,IRX5,FGFR1
GO:0060563	neuroepithelial cell differentiation	3	42	104	129	9606.ENSP00000254958,9606.ENSP00000322323,9606.ENSP00000393312	JAG1,FAM20C,FGFR1
GO:0001938	positive regulation of endothelial cell proliferation	4	89	84	130	9606.ENSP00000245451,9606.ENSP00000264657,9606.ENSP00000364133,9606.ENSP00000393312	BMP4,STAT3,TGFBR1,FGFR1
GO:0003198	epithelial to mesenchymal transition involved in endocardial cushion formation	2	11	145	130	9606.ENSP00000239243,9606.ENSP00000372170	MSX2,MSX1
GO:0003413	chondrocyte differentiation involved in endochondral bone morphogenesis	2	11	145	130	9606.ENSP00000295731,9606.ENSP00000351905	IHH,TGFBR2
GO:0060174	limb bud formation	2	11	145	130	9606.ENSP00000264664,9606.ENSP00000410294	FGF10,FGFR2
GO:0070106	interleukin-27-mediated signaling pathway	2	11	145	130	9606.ENSP00000264657,9606.ENSP00000370698	STAT3,IL6ST
GO:0070166	enamel mineralization	2	11	145	130	9606.ENSP00000239243,9606.ENSP00000322323	MSX2,FAM20C
GO:0070757	interleukin-35-mediated signaling pathway	2	11	145	130	9606.ENSP00000264657,9606.ENSP00000370698	STAT3,IL6ST
GO:0001709	cell fate determination	3	43	103	135	9606.ENSP00000001146,9606.ENSP00000245451,9606.ENSP00000254958	CYP26B1,BMP4,JAG1
GO:0005975	carbohydrate metabolic process	9	457	48	135	9606.ENSP00000262644,9606.ENSP00000265471,9606.ENSP00000288602,9606.ENSP00000294304,9606.ENSP00000299314,9606.ENSP00000325527,9606.ENSP00000370698,9606.ENSP00000377265,9606.ENSP00000378769	IMPAD1,B3GAT3,BRAF,LRP5,GNPTAB,FBN1,IL6ST,TFAP2B,PPP1CB
GO:0007050	cell cycle arrest	5	149	71	135	9606.ENSP00000332973,9606.ENSP00000342924,9606.ENSP00000355896,9606.ENSP00000364133,9606.ENSP00000413720	SMAD3,MCPH1,TGFB2,TGFBR1,CDKN1C
GO:0021983	pituitary gland development	3	43	103	135	9606.ENSP00000245451,9606.ENSP00000264664,9606.ENSP00000372170	BMP4,FGF10,MSX1
GO:0030282	bone mineralization	3	43	103	135	9606.ENSP00000339824,9606.ENSP00000368682,9606.ENSP00000410294	FGFR3,PHEX,FGFR2
GO:0050918	positive chemotaxis	3	43	103	135	9606.ENSP00000245451,9606.ENSP00000264664,9606.ENSP00000332723	BMP4,FGF10,COLEC10
GO:0021782	glial cell development	4	91	83	138	9606.ENSP00000249373,9606.ENSP00000256078,9606.ENSP00000363193,9606.ENSP00000367797	SMO,KRAS,MED12,SKI
GO:0060828	regulation of canonical Wnt signaling pathway	6	218	63	138	9606.ENSP00000264664,9606.ENSP00000294304,9606.ENSP00000332973,9606.ENSP00000371790,9606.ENSP00000379258,9606.ENSP00000410294	FGF10,LRP5,SMAD3,FGF9,GLI3,FGFR2
GO:0031099	regeneration	5	151	71	141	9606.ENSP00000264664,9606.ENSP00000295731,9606.ENSP00000314444,9606.ENSP00000351905,9606.ENSP00000379258	FGF10,IHH,WDR35,TGFBR2,GLI3
GO:0042129	regulation of T cell proliferation	5	151	71	141	9606.ENSP00000204961,9606.ENSP00000245451,9606.ENSP00000295731,9606.ENSP00000351905,9606.ENSP00000370698	EFNB1,BMP4,IHH,TGFBR2,IL6ST
GO:0048538	thymus development	3	44	102	142	9606.ENSP00000264664,9606.ENSP00000364133,9606.ENSP00000364839	FGF10,TGFBR1,ASXL1
GO:1905207	regulation of cardiocyte differentiation	3	44	102	142	9606.ENSP00000245451,9606.ENSP00000355896,9606.ENSP00000379644	BMP4,TGFB2,SOX6
GO:0010638	positive regulation of organelle organization	10	552	45	143	9606.ENSP00000239243,9606.ENSP00000282516,9606.ENSP00000294304,9606.ENSP00000303058,9606.ENSP00000309714,9606.ENSP00000314444,9606.ENSP00000332973,9606.ENSP00000358866,9606.ENSP00000364133,9606.ENSP00000372170	MSX2,NIPBL,LRP5,CEP120,SH3PXD2B,WDR35,SMAD3,FLNA,TGFBR1,MSX1
GO:0030198	extracellular matrix organization	7	296	56	145	9606.ENSP00000271651,9606.ENSP00000295731,9606.ENSP00000309714,9606.ENSP00000325527,9606.ENSP00000355896,9606.ENSP00000358035,9606.ENSP00000364133	CTSK,IHH,SH3PXD2B,FBN1,TGFB2,ADAMTSL4,TGFBR1
GO:0035282	segmentation	4	93	82	146	9606.ENSP00000245451,9606.ENSP00000332973,9606.ENSP00000363193,9606.ENSP00000454157	BMP4,SMAD3,MED12,ZEB2
GO:0072017	distal tubule development	2	12	141	146	9606.ENSP00000254958,9606.ENSP00000377265	JAG1,TFAP2B
GO:0072044	collecting duct development	2	12	141	146	9606.ENSP00000245451,9606.ENSP00000377265	BMP4,TFAP2B
GO:0072189	ureter development	2	12	141	146	9606.ENSP00000245451,9606.ENSP00000360231	BMP4,NFIA
GO:1990403	embryonic brain development	2	12	141	146	9606.ENSP00000363193,9606.ENSP00000406012	MED12,IFT140
GO:0009628	response to abiotic stimulus	15	1052	34	148	9606.ENSP00000242261,9606.ENSP00000256078,9606.ENSP00000262238,9606.ENSP00000282516,9606.ENSP00000294304,9606.ENSP00000295731,9606.ENSP00000316512,9606.ENSP00000327801,9606.ENSP00000332973,9606.ENSP00000340944,9606.ENSP00000349313,9606.ENSP00000351905,9606.ENSP00000355896,9606.ENSP00000363492,9606.ENSP00000378769	TWIST1,KRAS,YY1,NIPBL,LRP5,IHH,TLK2,P4HB,SMAD3,PTPN11,NHEJ1,TGFBR2,TGFB2,GDF5,PPP1CB
GO:0044060	regulation of endocrine process	3	45	101	149	9606.ENSP00000340944,9606.ENSP00000360141,9606.ENSP00000393312	PTPN11,GNAS,FGFR1
GO:0046638	positive regulation of alpha-beta T cell differentiation	3	45	101	149	9606.ENSP00000295731,9606.ENSP00000351905,9606.ENSP00000379258	IHH,TGFBR2,GLI3
GO:0048738	cardiac muscle tissue development	5	154	7	150	9606.ENSP00000245451,9606.ENSP00000355896,9606.ENSP00000364133,9606.ENSP00000379644,9606.ENSP00000410294	BMP4,TGFB2,TGFBR1,SOX6,FGFR2
GO:0051668	localization within membrane	4	94	82	151	9606.ENSP00000280551,9606.ENSP00000296266,9606.ENSP00000358866,9606.ENSP00000382717	SEC24D,IFT122,FLNA,WDR19
GO:0090263	positive regulation of canonical Wnt signaling pathway	4	94	82	151	9606.ENSP00000264664,9606.ENSP00000332973,9606.ENSP00000371790,9606.ENSP00000410294	FGF10,SMAD3,FGF9,FGFR2
GO:0006974	cellular response to DNA damage stimulus	12	749	39	152	9606.ENSP00000262238,9606.ENSP00000282516,9606.ENSP00000306999,9606.ENSP00000307143,9606.ENSP00000316512,9606.ENSP00000340648,9606.ENSP00000340944,9606.ENSP00000349313,9606.ENSP00000405726,9606.ENSP00000418823,9606.ENSP00000424757,9606.ENSP00000482313	YY1,NIPBL,ESCO2,DONSON,TLK2,HUWE1,PTPN11,NHEJ1,CDC45,FTO,NEK1,RECQL4
GO:0046661	male sex differentiation	5	155	7	153	9606.ENSP00000264664,9606.ENSP00000355896,9606.ENSP00000358866,9606.ENSP00000364133,9606.ENSP00000371790	FGF10,TGFB2,FLNA,TGFBR1,FGF9
GO:0001754	eye photoreceptor cell differentiation	3	46	10	156	9606.ENSP00000264657,9606.ENSP00000277120,9606.ENSP00000295731	STAT3,NTRK2,IHH
GO:0030901	midbrain development	3	46	10	156	9606.ENSP00000372170,9606.ENSP00000393312,9606.ENSP00000410294	MSX1,FGFR1,FGFR2
GO:0006275	regulation of DNA replication	4	96	81	161	9606.ENSP00000264664,9606.ENSP00000306999,9606.ENSP00000307143,9606.ENSP00000393312	FGF10,ESCO2,DONSON,FGFR1
GO:0051153	regulation of striated muscle cell differentiation	4	96	81	161	9606.ENSP00000001146,9606.ENSP00000245451,9606.ENSP00000372170,9606.ENSP00000379644	CYP26B1,BMP4,MSX1,SOX6
GO:1903047	mitotic cell cycle process	10	564	44	162	9606.ENSP00000264664,9606.ENSP00000282516,9606.ENSP00000307143,9606.ENSP00000317902,9606.ENSP00000342924,9606.ENSP00000348984,9606.ENSP00000358866,9606.ENSP00000360623,9606.ENSP00000378323,9606.ENSP00000405726	FGF10,NIPBL,DONSON,CEP57,MCPH1,SON,FLNA,ORC1,PPP3CA,CDC45
GO:0001710	mesodermal cell fate commitment	2	13	137	163	9606.ENSP00000245451,9606.ENSP00000304502	BMP4,SIX2
GO:0002066	columnar/cuboidal epithelial cell development	3	47	99	163	9606.ENSP00000245451,9606.ENSP00000249373,9606.ENSP00000393312	BMP4,SMO,FGFR1
GO:0003323	type B pancreatic cell development	2	13	137	163	9606.ENSP00000245451,9606.ENSP00000249373	BMP4,SMO
GO:0009886	post-embryonic animal morphogenesis	2	13	137	163	9606.ENSP00000325527,9606.ENSP00000360141	FBN1,GNAS
GO:0060391	positive regulation of SMAD protein signal transduction	2	13	137	163	9606.ENSP00000245451,9606.ENSP00000364133	BMP4,TGFBR1
GO:0071107	response to parathyroid hormone	2	13	137	163	9606.ENSP00000360141,9606.ENSP00000368682	GNAS,PHEX
GO:1902894	negative regulation of pri-miRNA transcription by RNA polymerase II	2	13	137	163	9606.ENSP00000245451,9606.ENSP00000262238	BMP4,YY1
GO:0014066	regulation of phosphatidylinositol 3-kinase signaling	4	97	8	164	9606.ENSP00000242261,9606.ENSP00000277120,9606.ENSP00000355896,9606.ENSP00000393312	TWIST1,NTRK2,TGFB2,FGFR1
GO:1901342	regulation of vasculature development	7	305	55	164	9606.ENSP00000242261,9606.ENSP00000245451,9606.ENSP00000264657,9606.ENSP00000351905,9606.ENSP00000355896,9606.ENSP00000371790,9606.ENSP00000404464	TWIST1,BMP4,STAT3,TGFBR2,TGFB2,FGF9,CCBE1
GO:1902106	negative regulation of leukocyte differentiation	4	97	8	164	9606.ENSP00000245451,9606.ENSP00000295731,9606.ENSP00000325527,9606.ENSP00000379258	BMP4,IHH,FBN1,GLI3
GO:0048806	genitalia development	3	48	98	171	9606.ENSP00000264664,9606.ENSP00000282516,9606.ENSP00000340944	FGF10,NIPBL,PTPN11
GO:0055010	ventricular cardiac muscle tissue morphogenesis	3	48	98	171	9606.ENSP00000355896,9606.ENSP00000364133,9606.ENSP00000410294	TGFB2,TGFBR1,FGFR2
GO:0061383	trabecula morphogenesis	3	48	98	171	9606.ENSP00000239243,9606.ENSP00000355896,9606.ENSP00000364133	MSX2,TGFB2,TGFBR1
GO:0051100	negative regulation of binding	5	161	68	174	9606.ENSP00000239243,9606.ENSP00000249373,9606.ENSP00000277225,9606.ENSP00000372170,9606.ENSP00000378323	MSX2,SMO,ZNF462,MSX1,PPP3CA
GO:0051248	negative regulation of protein metabolic process	15	1075	33	174	9606.ENSP00000242261,9606.ENSP00000245451,9606.ENSP00000264657,9606.ENSP00000268035,9606.ENSP00000288840,9606.ENSP00000294304,9606.ENSP00000296280,9606.ENSP00000316512,9606.ENSP00000323696,9606.ENSP00000332973,9606.ENSP00000358866,9606.ENSP00000367797,9606.ENSP00000377265,9606.ENSP00000413720,9606.ENSP00000419970	TWIST1,BMP4,STAT3,IGF1R,SMAD6,LRP5,MASP1,TLK2,CRTAP,SMAD3,FLNA,SKI,TFAP2B,CDKN1C,POR
GO:0030514	negative regulation of BMP signaling pathway	3	49	97	179	9606.ENSP00000288840,9606.ENSP00000325527,9606.ENSP00000367797	SMAD6,FBN1,SKI
GO:0045444	fat cell differentiation	4	100	79	179	9606.ENSP00000264664,9606.ENSP00000282516,9606.ENSP00000288840,9606.ENSP00000377265	FGF10,NIPBL,SMAD6,TFAP2B
GO:0060113	inner ear receptor cell differentiation	3	49	97	179	9606.ENSP00000245451,9606.ENSP00000254958,9606.ENSP00000393312	BMP4,JAG1,FGFR1
GO:0097305	response to alcohol	6	233	6	179	9606.ENSP00000249373,9606.ENSP00000264657,9606.ENSP00000351905,9606.ENSP00000360141,9606.ENSP00000364133,9606.ENSP00000410294	SMO,STAT3,TGFBR2,GNAS,TGFBR1,FGFR2
GO:1902275	regulation of chromatin organization	5	162	68	179	9606.ENSP00000242261,9606.ENSP00000282516,9606.ENSP00000316512,9606.ENSP00000367797,9606.ENSP00000405726	TWIST1,NIPBL,TLK2,SKI,CDC45
GO:2000179	positive regulation of neural precursor cell proliferation	3	49	97	179	9606.ENSP00000249373,9606.ENSP00000358866,9606.ENSP00000379258	SMO,FLNA,GLI3
GO:2000677	regulation of transcription regulatory region DNA binding	3	49	97	179	9606.ENSP00000239243,9606.ENSP00000242261,9606.ENSP00000372170	MSX2,TWIST1,MSX1
GO:0019511	peptidyl-proline hydroxylation	2	14	134	180	9606.ENSP00000323696,9606.ENSP00000327801	CRTAP,P4HB
GO:0035112	genitalia morphogenesis	2	14	134	180	9606.ENSP00000264664,9606.ENSP00000282516	FGF10,NIPBL
GO:0036445	neuronal stem cell division	2	14	134	180	9606.ENSP00000393312,9606.ENSP00000410294	FGFR1,FGFR2
GO:0042487	regulation of odontogenesis of dentin-containing tooth	2	14	134	180	9606.ENSP00000245451,9606.ENSP00000360493	BMP4,RUNX2
GO:0080134	regulation of response to stress	17	1299	3	180	9606.ENSP00000242261,9606.ENSP00000256078,9606.ENSP00000264664,9606.ENSP00000268035,9606.ENSP00000283285,9606.ENSP00000296280,9606.ENSP00000327801,9606.ENSP00000332973,9606.ENSP00000340944,9606.ENSP00000342924,9606.ENSP00000351905,9606.ENSP00000355896,9606.ENSP00000365439,9606.ENSP00000370698,9606.ENSP00000372170,9606.ENSP00000378323,9606.ENSP00000454157	TWIST1,KRAS,FGF10,IGF1R,CD96,MASP1,P4HB,SMAD3,PTPN11,MCPH1,TGFBR2,TGFB2,HNRNPK,IL6ST,MSX1,PPP3CA,ZEB2
GO:1905564	positive regulation of vascular endothelial cell proliferation	2	14	134	180	9606.ENSP00000264657,9606.ENSP00000393312	STAT3,FGFR1
GO:2001224	positive regulation of neuron migration	2	14	134	180	9606.ENSP00000282516,9606.ENSP00000358866	NIPBL,FLNA
GO:0006259	DNA metabolic process	12	773	38	185	9606.ENSP00000262238,9606.ENSP00000306999,9606.ENSP00000307143,9606.ENSP00000340648,9606.ENSP00000349313,9606.ENSP00000360141,9606.ENSP00000360231,9606.ENSP00000360623,9606.ENSP00000405726,9606.ENSP00000418823,9606.ENSP00000434435,9606.ENSP00000482313	YY1,ESCO2,DONSON,HUWE1,NHEJ1,GNAS,NFIA,ORC1,CDC45,FTO,FAM111A,RECQL4
GO:0051148	negative regulation of muscle cell differentiation	3	50	97	185	9606.ENSP00000371790,9606.ENSP00000372170,9606.ENSP00000379644	FGF9,MSX1,SOX6
GO:0051496	positive regulation of stress fiber assembly	3	50	97	185	9606.ENSP00000309714,9606.ENSP00000332973,9606.ENSP00000364133	SH3PXD2B,SMAD3,TGFBR1
GO:0071396	cellular response to lipid	9	486	46	185	9606.ENSP00000001146,9606.ENSP00000239243,9606.ENSP00000245451,9606.ENSP00000249373,9606.ENSP00000314444,9606.ENSP00000360141,9606.ENSP00000363193,9606.ENSP00000368682,9606.ENSP00000410294	CYP26B1,MSX2,BMP4,SMO,WDR35,GNAS,MED12,PHEX,FGFR2
GO:0002573	myeloid leukocyte differentiation	4	102	78	188	9606.ENSP00000193322,9606.ENSP00000245451,9606.ENSP00000322323,9606.ENSP00000351905	OSTM1,BMP4,FAM20C,TGFBR2
GO:0050821	protein stabilization	5	166	67	192	9606.ENSP00000249373,9606.ENSP00000323696,9606.ENSP00000332973,9606.ENSP00000358866,9606.ENSP00000372170	SMO,CRTAP,SMAD3,FLNA,MSX1
GO:0009948	anterior/posterior axis specification	3	51	96	194	9606.ENSP00000245451,9606.ENSP00000304502,9606.ENSP00000367797	BMP4,SIX2,SKI
GO:0060968	regulation of gene silencing	4	103	78	194	9606.ENSP00000245451,9606.ENSP00000264657,9606.ENSP00000378323,9606.ENSP00000405726	BMP4,STAT3,PPP3CA,CDC45
GO:0032870	cellular response to hormone stimulus	10	585	42	197	9606.ENSP00000239243,9606.ENSP00000245451,9606.ENSP00000264657,9606.ENSP00000268035,9606.ENSP00000325527,9606.ENSP00000340944,9606.ENSP00000360141,9606.ENSP00000363193,9606.ENSP00000368682,9606.ENSP00000419970	MSX2,BMP4,STAT3,IGF1R,FBN1,PTPN11,GNAS,MED12,PHEX,POR
GO:0051090	regulation of DNA-binding transcription factor activity	8	403	49	197	9606.ENSP00000239243,9606.ENSP00000242261,9606.ENSP00000249373,9606.ENSP00000256078,9606.ENSP00000294304,9606.ENSP00000332973,9606.ENSP00000358866,9606.ENSP00000378323	MSX2,TWIST1,SMO,KRAS,LRP5,SMAD3,FLNA,PPP3CA
GO:0042074	cell migration involved in gastrulation	2	15	131	199	9606.ENSP00000251268,9606.ENSP00000294304	MEGF8,LRP5
GO:0072498	embryonic skeletal joint development	2	15	131	199	9606.ENSP00000245451,9606.ENSP00000295731	BMP4,IHH
GO:0000186	activation of MAPKK activity	3	52	95	202	9606.ENSP00000245451,9606.ENSP00000288602,9606.ENSP00000364133	BMP4,BRAF,TGFBR1
GO:0010564	regulation of cell cycle process	11	684	39	202	9606.ENSP00000239243,9606.ENSP00000245451,9606.ENSP00000264664,9606.ENSP00000294304,9606.ENSP00000303058,9606.ENSP00000307143,9606.ENSP00000317902,9606.ENSP00000342924,9606.ENSP00000372170,9606.ENSP00000393312,9606.ENSP00000405726	MSX2,BMP4,FGF10,LRP5,CEP120,DONSON,CEP57,MCPH1,MSX1,FGFR1,CDC45
GO:0072089	stem cell proliferation	3	52	95	202	9606.ENSP00000304502,9606.ENSP00000393312,9606.ENSP00000410294	SIX2,FGFR1,FGFR2
GO:0021953	central nervous system neuron differentiation	5	169	66	204	9606.ENSP00000249373,9606.ENSP00000277120,9606.ENSP00000379258,9606.ENSP00000410294,9606.ENSP00000454157	SMO,NTRK2,GLI3,FGFR2,ZEB2
GO:0000165	MAPK cascade	7	323	52	210	9606.ENSP00000256078,9606.ENSP00000264664,9606.ENSP00000288602,9606.ENSP00000339824,9606.ENSP00000371790,9606.ENSP00000393312,9606.ENSP00000410294	KRAS,FGF10,BRAF,FGFR3,FGF9,FGFR1,FGFR2
GO:0043388	positive regulation of DNA binding	3	53	94	212	9606.ENSP00000242261,9606.ENSP00000282516,9606.ENSP00000367797	TWIST1,NIPBL,SKI
GO:0051050	positive regulation of transport	13	892	35	212	9606.ENSP00000242261,9606.ENSP00000249373,9606.ENSP00000265471,9606.ENSP00000282928,9606.ENSP00000288602,9606.ENSP00000332973,9606.ENSP00000340944,9606.ENSP00000355896,9606.ENSP00000358866,9606.ENSP00000365439,9606.ENSP00000378323,9606.ENSP00000379258,9606.ENSP00000393312	TWIST1,SMO,B3GAT3,ZIC1,BRAF,SMAD3,PTPN11,TGFB2,FLNA,HNRNPK,PPP3CA,GLI3,FGFR1
GO:0051704	multi-organism process	27	2514	22	214	9606.ENSP00000001146,9606.ENSP00000245451,9606.ENSP00000256078,9606.ENSP00000262238,9606.ENSP00000264657,9606.ENSP00000264664,9606.ENSP00000283285,9606.ENSP00000295731,9606.ENSP00000296280,9606.ENSP00000301067,9606.ENSP00000309714,9606.ENSP00000314444,9606.ENSP00000317902,9606.ENSP00000323696,9606.ENSP00000332723,9606.ENSP00000332973,9606.ENSP00000351905,9606.ENSP00000360141,9606.ENSP00000360231,…	CYP26B1,BMP4,KRAS,YY1,STAT3,FGF10,CD96,IHH,MASP1,KMT2D,SH3PXD2B,WDR35,CEP57,CRTAP,COLEC10,SMAD3,TGFBR2,GNAS,NFIA,ALPL,TGFBR1,HNRNPK,IL6ST,FGFR2,COLEC11,FAM111A,IL11RA
GO:0050796	regulation of insulin secretion	5	172	65	217	9606.ENSP00000294304,9606.ENSP00000340944,9606.ENSP00000360141,9606.ENSP00000377265,9606.ENSP00000378323	LRP5,PTPN11,GNAS,TFAP2B,PPP3CA
GO:0051781	positive regulation of cell division	4	107	76	217	9606.ENSP00000294304,9606.ENSP00000355896,9606.ENSP00000371790,9606.ENSP00000410294	LRP5,TGFB2,FGF9,FGFR2
GO:0045664	regulation of neuron differentiation	10	595	41	218	9606.ENSP00000245451,9606.ENSP00000251268,9606.ENSP00000254958,9606.ENSP00000277120,9606.ENSP00000363492,9606.ENSP00000378323,9606.ENSP00000379258,9606.ENSP00000388940,9606.ENSP00000393312,9606.ENSP00000454157	BMP4,MEGF8,JAG1,NTRK2,GDF5,PPP3CA,GLI3,TCF12,FGFR1,ZEB2
GO:1901701	cellular response to oxygen-containing compound	13	896	35	218	9606.ENSP00000001146,9606.ENSP00000239243,9606.ENSP00000249373,9606.ENSP00000264657,9606.ENSP00000268035,9606.ENSP00000277120,9606.ENSP00000314444,9606.ENSP00000325527,9606.ENSP00000360141,9606.ENSP00000368682,9606.ENSP00000378323,9606.ENSP00000410294,9606.ENSP00000419970	CYP26B1,MSX2,SMO,STAT3,IGF1R,NTRK2,WDR35,FBN1,GNAS,PHEX,PPP3CA,FGFR2,POR
GO:0003222	ventricular trabecula myocardium morphogenesis	2	16	128	219	9606.ENSP00000355896,9606.ENSP00000364133	TGFB2,TGFBR1
GO:0009950	dorsal/ventral axis specification	2	16	128	219	9606.ENSP00000288840,9606.ENSP00000294304	SMAD6,LRP5
GO:0010611	regulation of cardiac muscle hypertrophy	3	54	93	219	9606.ENSP00000332973,9606.ENSP00000370698,9606.ENSP00000378323	SMAD3,IL6ST,PPP3CA
GO:0030949	positive regulation of vascular endothelial growth factor receptor signaling pathway	2	16	128	219	9606.ENSP00000264664,9606.ENSP00000371790	FGF10,FGF9
GO:0048070	regulation of developmental pigmentation	2	16	128	219	9606.ENSP00000295731,9606.ENSP00000454157	IHH,ZEB2
GO:0048385	regulation of retinoic acid receptor signaling pathway	2	16	128	219	9606.ENSP00000001146,9606.ENSP00000364839	CYP26B1,ASXL1
GO:0060413	atrial septum morphogenesis	2	16	128	219	9606.ENSP00000249373,9606.ENSP00000355896	SMO,TGFB2
GO:0061515	myeloid cell development	3	54	93	219	9606.ENSP00000322323,9606.ENSP00000340944,9606.ENSP00000379644	FAM20C,PTPN11,SOX6
GO:1903798	regulation of production of miRNAs involved in gene silencing by miRNA	2	16	128	219	9606.ENSP00000245451,9606.ENSP00000378323	BMP4,PPP3CA
GO:0071407	cellular response to organic cyclic compound	9	505	44	225	9606.ENSP00000239243,9606.ENSP00000245451,9606.ENSP00000249373,9606.ENSP00000264657,9606.ENSP00000332973,9606.ENSP00000360141,9606.ENSP00000363193,9606.ENSP00000363973,9606.ENSP00000368682	MSX2,BMP4,SMO,STAT3,SMAD3,GNAS,MED12,ALPL,PHEX
GO:0018208	peptidyl-proline modification	3	55	92	229	9606.ENSP00000323696,9606.ENSP00000327801,9606.ENSP00000370460	CRTAP,P4HB,CWC27
GO:0044092	negative regulation of molecular function	15	1119	31	233	9606.ENSP00000239243,9606.ENSP00000242261,9606.ENSP00000245451,9606.ENSP00000249373,9606.ENSP00000268035,9606.ENSP00000277225,9606.ENSP00000294304,9606.ENSP00000355896,9606.ENSP00000358866,9606.ENSP00000367797,9606.ENSP00000372170,9606.ENSP00000377265,9606.ENSP00000378323,9606.ENSP00000413720,9606.ENSP00000419970	MSX2,TWIST1,BMP4,SMO,IGF1R,ZNF462,LRP5,TGFB2,FLNA,SKI,MSX1,TFAP2B,PPP3CA,CDKN1C,POR
GO:0031647	regulation of protein stability	6	251	57	237	9606.ENSP00000249373,9606.ENSP00000256078,9606.ENSP00000323696,9606.ENSP00000332973,9606.ENSP00000358866,9606.ENSP00000372170	SMO,KRAS,CRTAP,SMAD3,FLNA,MSX1
GO:0006302	double-strand break repair	5	178	64	244	9606.ENSP00000262238,9606.ENSP00000306999,9606.ENSP00000349313,9606.ENSP00000405726,9606.ENSP00000482313	YY1,ESCO2,NHEJ1,CDC45,RECQL4
GO:0045666	positive regulation of neuron differentiation	7	337	51	253	9606.ENSP00000245451,9606.ENSP00000251268,9606.ENSP00000277120,9606.ENSP00000363492,9606.ENSP00000388940,9606.ENSP00000393312,9606.ENSP00000454157	BMP4,MEGF8,NTRK2,GDF5,TCF12,FGFR1,ZEB2
GO:0007565	female pregnancy	5	180	63	254	9606.ENSP00000256078,9606.ENSP00000295731,9606.ENSP00000351905,9606.ENSP00000360141,9606.ENSP00000450565	KRAS,IHH,TGFBR2,GNAS,IL11RA
GO:0050731	positive regulation of peptidyl-tyrosine phosphorylation	5	180	63	254	9606.ENSP00000264657,9606.ENSP00000264664,9606.ENSP00000277120,9606.ENSP00000339824,9606.ENSP00000370698	STAT3,FGF10,NTRK2,FGFR3,IL6ST
GO:0001775	cell activation	14	1024	32	256	9606.ENSP00000001146,9606.ENSP00000249373,9606.ENSP00000264657,9606.ENSP00000332973,9606.ENSP00000340648,9606.ENSP00000340944,9606.ENSP00000349313,9606.ENSP00000351905,9606.ENSP00000358866,9606.ENSP00000360141,9606.ENSP00000360493,9606.ENSP00000364133,9606.ENSP00000378323,9606.ENSP00000379258	CYP26B1,SMO,STAT3,SMAD3,HUWE1,PTPN11,NHEJ1,TGFBR2,FLNA,GNAS,RUNX2,TGFBR1,PPP3CA,GLI3
GO:0045683	negative regulation of epidermis development	2	18	123	262	9606.ENSP00000239243,9606.ENSP00000249373	MSX2,SMO
GO:0048339	paraxial mesoderm development	2	18	123	262	9606.ENSP00000332973,9606.ENSP00000393312	SMAD3,FGFR1
GO:0045604	regulation of epidermal cell differentiation	3	59	89	269	9606.ENSP00000239243,9606.ENSP00000245451,9606.ENSP00000271651	MSX2,BMP4,CTSK
GO:1901652	response to peptide	8	431	46	274	9606.ENSP00000254958,9606.ENSP00000264657,9606.ENSP00000268035,9606.ENSP00000294304,9606.ENSP00000325527,9606.ENSP00000360141,9606.ENSP00000368682,9606.ENSP00000419970	JAG1,STAT3,IGF1R,LRP5,FBN1,GNAS,PHEX,POR
GO:0046883	regulation of hormone secretion	6	261	55	277	9606.ENSP00000294304,9606.ENSP00000340944,9606.ENSP00000360141,9606.ENSP00000377265,9606.ENSP00000378323,9606.ENSP00000393312	LRP5,PTPN11,GNAS,TFAP2B,PPP3CA,FGFR1
GO:0042531	positive regulation of tyrosine phosphorylation of STAT protein	3	60	89	280	9606.ENSP00000264657,9606.ENSP00000339824,9606.ENSP00000370698	STAT3,FGFR3,IL6ST
GO:0003215	cardiac right ventricle morphogenesis	2	19	121	285	9606.ENSP00000254958,9606.ENSP00000355896	JAG1,TGFB2
GO:0048745	smooth muscle tissue development	2	19	121	285	9606.ENSP00000245451,9606.ENSP00000295731	BMP4,IHH
GO:0071168	protein localization to chromatin	2	19	121	285	9606.ENSP00000282516,9606.ENSP00000306999	NIPBL,ESCO2
GO:0006112	energy reserve metabolic process	3	62	87	302	9606.ENSP00000360141,9606.ENSP00000370698,9606.ENSP00000378769	GNAS,IL6ST,PPP1CB
GO:0050891	multicellular organismal water homeostasis	3	62	87	302	9606.ENSP00000001146,9606.ENSP00000360141,9606.ENSP00000377265	CYP26B1,GNAS,TFAP2B
GO:0006886	intracellular protein transport	12	836	34	307	9606.ENSP00000238628,9606.ENSP00000264657,9606.ENSP00000280551,9606.ENSP00000296266,9606.ENSP00000299314,9606.ENSP00000304502,9606.ENSP00000314444,9606.ENSP00000317902,9606.ENSP00000371790,9606.ENSP00000378323,9606.ENSP00000382717,9606.ENSP00000406012	IFT43,STAT3,SEC24D,IFT122,GNPTAB,SIX2,WDR35,CEP57,FGF9,PPP3CA,WDR19,IFT140
GO:0002089	lens morphogenesis in camera-type eye	2	20	119	308	9606.ENSP00000245451,9606.ENSP00000367797	BMP4,SKI
GO:0042789	mRNA transcription by RNA polymerase II	2	20	119	308	9606.ENSP00000264657,9606.ENSP00000358866	STAT3,FLNA
GO:0048011	neurotrophin TRK receptor signaling pathway	2	20	119	308	9606.ENSP00000277120,9606.ENSP00000340944	NTRK2,PTPN11
GO:0055002	striated muscle cell development	4	121	71	308	9606.ENSP00000249373,9606.ENSP00000367797,9606.ENSP00000378323,9606.ENSP00000464317	SMO,SKI,PPP3CA,MYH3
GO:0060065	uterus development	2	20	119	308	9606.ENSP00000282516,9606.ENSP00000355896	NIPBL,TGFB2
GO:2000737	negative regulation of stem cell differentiation	2	20	119	308	9606.ENSP00000254958,9606.ENSP00000264657	JAG1,STAT3
GO:1901215	negative regulation of neuron death	5	191	61	310	9606.ENSP00000256078,9606.ENSP00000264657,9606.ENSP00000277120,9606.ENSP00000363492,9606.ENSP00000377265	KRAS,STAT3,NTRK2,GDF5,TFAP2B
GO:0001756	somitogenesis	3	63	87	311	9606.ENSP00000332973,9606.ENSP00000363193,9606.ENSP00000454157	SMAD3,MED12,ZEB2
GO:0021872	forebrain generation of neurons	3	63	87	311	9606.ENSP00000379258,9606.ENSP00000393312,9606.ENSP00000410294	GLI3,FGFR1,FGFR2
GO:0090068	positive regulation of cell cycle process	6	273	53	331	9606.ENSP00000239243,9606.ENSP00000294304,9606.ENSP00000303058,9606.ENSP00000372170,9606.ENSP00000393312,9606.ENSP00000405726	MSX2,LRP5,CEP120,MSX1,FGFR1,CDC45
GO:0002052	positive regulation of neuroblast proliferation	2	21	117	332	9606.ENSP00000249373,9606.ENSP00000379258	SMO,GLI3
GO:0015012	heparan sulfate proteoglycan biosynthetic process	2	21	117	332	9606.ENSP00000220562,9606.ENSP00000265471	EXTL3,B3GAT3
GO:0034394	protein localization to cell surface	2	21	117	332	9606.ENSP00000264664,9606.ENSP00000358866	FGF10,FLNA
GO:0043523	regulation of neuron apoptotic process	5	195	6	332	9606.ENSP00000256078,9606.ENSP00000277120,9606.ENSP00000355896,9606.ENSP00000363492,9606.ENSP00000377265	KRAS,NTRK2,TGFB2,GDF5,TFAP2B
GO:0043586	tongue development	2	21	117	332	9606.ENSP00000001146,9606.ENSP00000379258	CYP26B1,GLI3
GO:0060444	branching involved in mammary gland duct morphogenesis	2	21	117	332	9606.ENSP00000239243,9606.ENSP00000294304	MSX2,LRP5
GO:2000637	positive regulation of gene silencing by miRNA	2	21	117	332	9606.ENSP00000245451,9606.ENSP00000264657	BMP4,STAT3
GO:2000678	negative regulation of transcription regulatory region DNA binding	2	21	117	332	9606.ENSP00000239243,9606.ENSP00000372170	MSX2,MSX1
GO:0001570	vasculogenesis	3	65	85	333	9606.ENSP00000249373,9606.ENSP00000277120,9606.ENSP00000351905	SMO,NTRK2,TGFBR2
GO:0014068	positive regulation of phosphatidylinositol 3-kinase signaling	3	65	85	333	9606.ENSP00000277120,9606.ENSP00000355896,9606.ENSP00000393312	NTRK2,TGFB2,FGFR1
GO:0006473	protein acetylation	4	125	69	335	9606.ENSP00000287239,9606.ENSP00000306999,9606.ENSP00000380136,9606.ENSP00000419970	KAT6B,ESCO2,KAT6A,POR
GO:0007018	microtubule-based movement	6	276	52	343	9606.ENSP00000238628,9606.ENSP00000296266,9606.ENSP00000314444,9606.ENSP00000382717,9606.ENSP00000406012,9606.ENSP00000464317	IFT43,IFT122,WDR35,WDR19,IFT140,MYH3
GO:0032355	response to estradiol	4	126	69	344	9606.ENSP00000239243,9606.ENSP00000264657,9606.ENSP00000264664,9606.ENSP00000295731	MSX2,STAT3,FGF10,IHH
GO:0043434	response to peptide hormone	7	362	47	344	9606.ENSP00000264657,9606.ENSP00000268035,9606.ENSP00000294304,9606.ENSP00000325527,9606.ENSP00000360141,9606.ENSP00000368682,9606.ENSP00000419970	STAT3,IGF1R,LRP5,FBN1,GNAS,PHEX,POR
GO:0051785	positive regulation of nuclear division	3	66	85	344	9606.ENSP00000239243,9606.ENSP00000294304,9606.ENSP00000372170	MSX2,LRP5,MSX1
GO:0046777	protein autophosphorylation	5	198	59	349	9606.ENSP00000268035,9606.ENSP00000277120,9606.ENSP00000339824,9606.ENSP00000393312,9606.ENSP00000410294	IGF1R,NTRK2,FGFR3,FGFR1,FGFR2
GO:0032924	activin receptor signaling pathway	2	22	115	354	9606.ENSP00000332973,9606.ENSP00000364133	SMAD3,TGFBR1
GO:0097150	neuronal stem cell population maintenance	2	22	115	354	9606.ENSP00000254958,9606.ENSP00000342924	JAG1,MCPH1
GO:0098751	bone cell development	2	22	115	354	9606.ENSP00000322323,9606.ENSP00000340944	FAM20C,PTPN11
GO:0051222	positive regulation of protein transport	7	365	47	356	9606.ENSP00000242261,9606.ENSP00000249373,9606.ENSP00000265471,9606.ENSP00000282928,9606.ENSP00000332973,9606.ENSP00000355896,9606.ENSP00000379258	TWIST1,SMO,B3GAT3,ZIC1,SMAD3,TGFB2,GLI3
GO:0051961	negative regulation of nervous system development	6	279	52	356	9606.ENSP00000254958,9606.ENSP00000264657,9606.ENSP00000296266,9606.ENSP00000367797,9606.ENSP00000378323,9606.ENSP00000379258	JAG1,STAT3,IFT122,SKI,PPP3CA,GLI3
GO:1901796	regulation of signal transduction by p53 class mediator	4	129	68	367	9606.ENSP00000242261,9606.ENSP00000365439,9606.ENSP00000372170,9606.ENSP00000380136	TWIST1,HNRNPK,MSX1,KAT6A
GO:0007422	peripheral nervous system development	3	68	83	368	9606.ENSP00000277120,9606.ENSP00000363193,9606.ENSP00000367797	NTRK2,MED12,SKI
GO:0050671	positive regulation of lymphocyte proliferation	4	130	68	376	9606.ENSP00000204961,9606.ENSP00000264664,9606.ENSP00000351905,9606.ENSP00000370698	EFNB1,FGF10,TGFBR2,IL6ST
GO:0000132	establishment of mitotic spindle orientation	2	23	113	379	9606.ENSP00000264664,9606.ENSP00000342924	FGF10,MCPH1
GO:0030878	thyroid gland development	2	23	113	379	9606.ENSP00000264664,9606.ENSP00000332973	FGF10,SMAD3
GO:0045453	bone resorption	2	23	113	379	9606.ENSP00000271651,9606.ENSP00000295731	CTSK,IHH
GO:0051495	positive regulation of cytoskeleton organization	5	203	58	379	9606.ENSP00000303058,9606.ENSP00000309714,9606.ENSP00000332973,9606.ENSP00000358866,9606.ENSP00000364133	CEP120,SH3PXD2B,SMAD3,FLNA,TGFBR1
GO:0062009	secondary palate development	2	23	113	379	9606.ENSP00000351905,9606.ENSP00000355896	TGFBR2,TGFB2
GO:0030217	T cell differentiation	4	131	67	383	9606.ENSP00000264657,9606.ENSP00000349313,9606.ENSP00000360493,9606.ENSP00000379258	STAT3,NHEJ1,RUNX2,GLI3
GO:0016311	dephosphorylation	6	285	51	386	9606.ENSP00000262644,9606.ENSP00000340944,9606.ENSP00000363973,9606.ENSP00000378323,9606.ENSP00000378769,9606.ENSP00000464317	IMPAD1,PTPN11,ALPL,PPP3CA,PPP1CB,MYH3
GO:0009605	response to external stimulus	23	2152	22	387	9606.ENSP00000001146,9606.ENSP00000204961,9606.ENSP00000245451,9606.ENSP00000264664,9606.ENSP00000283285,9606.ENSP00000295731,9606.ENSP00000296280,9606.ENSP00000314444,9606.ENSP00000332723,9606.ENSP00000332973,9606.ENSP00000337850,9606.ENSP00000340944,9606.ENSP00000351905,9606.ENSP00000355896,9606.ENSP00000363492,9606.ENSP00000363973,9606.ENSP00000368682,9606.ENSP00000378769,9606.ENSP00000379258,…	CYP26B1,EFNB1,BMP4,FGF10,CD96,IHH,MASP1,WDR35,COLEC10,SMAD3,KPTN,PTPN11,TGFBR2,TGFB2,GDF5,ALPL,PHEX,PPP1CB,GLI3,FGFR2,COLEC11,POR,FAM111A
GO:0008584	male gonad development	4	132	67	390	9606.ENSP00000355896,9606.ENSP00000358866,9606.ENSP00000364133,9606.ENSP00000371790	TGFB2,FLNA,TGFBR1,FGF9
GO:0048609	multicellular organismal reproductive process	11	766	34	394	9606.ENSP00000001146,9606.ENSP00000245451,9606.ENSP00000262238,9606.ENSP00000295731,9606.ENSP00000301067,9606.ENSP00000309714,9606.ENSP00000317902,9606.ENSP00000323696,9606.ENSP00000340944,9606.ENSP00000355896,9606.ENSP00000364133	CYP26B1,BMP4,YY1,IHH,KMT2D,SH3PXD2B,CEP57,CRTAP,PTPN11,TGFB2,TGFBR1
GO:0002719	negative regulation of cytokine production involved in immune response	2	24	111	402	9606.ENSP00000283285,9606.ENSP00000355896	CD96,TGFB2
GO:0044319	wound healing, spreading of cells	2	24	111	402	9606.ENSP00000239243,9606.ENSP00000358866	MSX2,FLNA
GO:0046639	negative regulation of alpha-beta T cell differentiation	2	24	111	402	9606.ENSP00000295731,9606.ENSP00000379258	IHH,GLI3
GO:0048596	embryonic camera-type eye morphogenesis	2	24	111	402	9606.ENSP00000242261,9606.ENSP00000295731	TWIST1,IHH
GO:1901214	regulation of neuron death	6	288	51	402	9606.ENSP00000256078,9606.ENSP00000264657,9606.ENSP00000277120,9606.ENSP00000355896,9606.ENSP00000363492,9606.ENSP00000377265	KRAS,STAT3,NTRK2,TGFB2,GDF5,TFAP2B
GO:1903427	negative regulation of reactive oxygen species biosynthetic process	2	24	111	402	9606.ENSP00000264657,9606.ENSP00000314444	STAT3,WDR35
GO:0007584	response to nutrient	5	208	57	409	9606.ENSP00000001146,9606.ENSP00000351905,9606.ENSP00000363973,9606.ENSP00000368682,9606.ENSP00000419970	CYP26B1,TGFBR2,ALPL,PHEX,POR
GO:0010770	positive regulation of cell morphogenesis involved in differentiation	4	136	66	425	9606.ENSP00000251268,9606.ENSP00000277120,9606.ENSP00000358866,9606.ENSP00000454157	MEGF8,NTRK2,FLNA,ZEB2
GO:0021871	forebrain regionalization	2	25	109	429	9606.ENSP00000245451,9606.ENSP00000379258	BMP4,GLI3
GO:0021954	central nervous system neuron development	3	73	8	429	9606.ENSP00000277120,9606.ENSP00000410294,9606.ENSP00000454157	NTRK2,FGFR2,ZEB2
GO:0043524	negative regulation of neuron apoptotic process	4	138	65	443	9606.ENSP00000256078,9606.ENSP00000277120,9606.ENSP00000363492,9606.ENSP00000377265	KRAS,NTRK2,GDF5,TFAP2B
GO:0050921	positive regulation of chemotaxis	4	138	65	443	9606.ENSP00000251268,9606.ENSP00000264664,9606.ENSP00000332973,9606.ENSP00000393312	MEGF8,FGF10,SMAD3,FGFR1
GO:0072376	protein activation cascade	3	74	8	443	9606.ENSP00000296280,9606.ENSP00000332723,9606.ENSP00000411770	MASP1,COLEC10,COLEC11
GO:1902107	positive regulation of leukocyte differentiation	4	139	65	452	9606.ENSP00000295731,9606.ENSP00000351905,9606.ENSP00000360141,9606.ENSP00000379258	IHH,TGFBR2,GNAS,GLI3
GO:0010721	negative regulation of cell development	6	298	49	456	9606.ENSP00000254958,9606.ENSP00000264657,9606.ENSP00000325527,9606.ENSP00000367797,9606.ENSP00000378323,9606.ENSP00000379258	JAG1,STAT3,FBN1,SKI,PPP3CA,GLI3
GO:0021766	hippocampus development	3	75	79	456	9606.ENSP00000249373,9606.ENSP00000379258,9606.ENSP00000454157	SMO,GLI3,ZEB2
GO:0032967	positive regulation of collagen biosynthetic process	2	26	107	456	9606.ENSP00000245451,9606.ENSP00000295731	BMP4,IHH
GO:0042491	inner ear auditory receptor cell differentiation	2	26	107	456	9606.ENSP00000254958,9606.ENSP00000393312	JAG1,FGFR1
GO:0050927	positive regulation of positive chemotaxis	2	26	107	456	9606.ENSP00000264664,9606.ENSP00000332973	FGF10,SMAD3
GO:1905209	positive regulation of cardiocyte differentiation	2	26	107	456	9606.ENSP00000245451,9606.ENSP00000355896	BMP4,TGFB2
GO:0007492	endoderm development	3	76	78	470	9606.ENSP00000245451,9606.ENSP00000332973,9606.ENSP00000363193	BMP4,SMAD3,MED12
GO:0050772	positive regulation of axonogenesis	3	76	78	470	9606.ENSP00000251268,9606.ENSP00000277120,9606.ENSP00000454157	MEGF8,NTRK2,ZEB2
GO:0042493	response to drug	12	900	31	480	9606.ENSP00000254958,9606.ENSP00000264657,9606.ENSP00000314444,9606.ENSP00000351905,9606.ENSP00000355896,9606.ENSP00000360141,9606.ENSP00000372170,9606.ENSP00000377265,9606.ENSP00000378323,9606.ENSP00000410294,9606.ENSP00000419970,9606.ENSP00000457733	JAG1,STAT3,WDR35,TGFBR2,TGFB2,GNAS,MSX1,TFAP2B,PPP3CA,FGFR2,POR,SLC25A24
GO:0001702	gastrulation with mouth forming second	2	27	106	483	9606.ENSP00000251268,9606.ENSP00000294304	MEGF8,LRP5
GO:0010575	positive regulation of vascular endothelial growth factor production	2	27	106	483	9606.ENSP00000370698,9606.ENSP00000404464	IL6ST,CCBE1
GO:0014044	Schwann cell development	2	27	106	483	9606.ENSP00000363193,9606.ENSP00000367797	MED12,SKI
GO:0032770	positive regulation of monooxygenase activity	2	27	106	483	9606.ENSP00000256078,9606.ENSP00000419970	KRAS,POR
GO:1903426	regulation of reactive oxygen species biosynthetic process	3	77	78	483	9606.ENSP00000264657,9606.ENSP00000314444,9606.ENSP00000332973	STAT3,WDR35,SMAD3
GO:0032269	negative regulation of cellular protein metabolic process	13	1014	3	489	9606.ENSP00000242261,9606.ENSP00000245451,9606.ENSP00000264657,9606.ENSP00000268035,9606.ENSP00000288840,9606.ENSP00000294304,9606.ENSP00000296280,9606.ENSP00000316512,9606.ENSP00000323696,9606.ENSP00000367797,9606.ENSP00000377265,9606.ENSP00000413720,9606.ENSP00000419970	TWIST1,BMP4,STAT3,IGF1R,SMAD6,LRP5,MASP1,TLK2,CRTAP,SKI,TFAP2B,CDKN1C,POR
GO:0060964	regulation of gene silencing by miRNA	3	78	77	495	9606.ENSP00000245451,9606.ENSP00000264657,9606.ENSP00000378323	BMP4,STAT3,PPP3CA
GO:0072594	establishment of protein localization to organelle	7	396	44	500	9606.ENSP00000264657,9606.ENSP00000296266,9606.ENSP00000299314,9606.ENSP00000304502,9606.ENSP00000317902,9606.ENSP00000371790,9606.ENSP00000378323	STAT3,IFT122,GNPTAB,SIX2,CEP57,FGF9,PPP3CA
